# Supplementary material for: Bovine milk somatic cell transcriptomic response to Staphylococcus aureus is dependent on strain genotype
Source: BMC Genomics. 2021 Nov 5;22:796. doi: 10.1186/s12864-021-08135-7 (PMC8571842; doi:10.1186/s12864-021-08135-7)
Supplement: Supplementary file 2 — Additional file 2. Supplementary Table S2. Log2 fold changes and adjusted P values of all differentially expressed genes (Benjamini‐Hochberg adjusted P‐value < 0.05, log2 fold change threshold > 1) in response to MOK023 and MOK124 at each time point. [file 12864_2021_8135_MOESM2_ESM.xlsx]

## Sheet: Legend
Supplementary Table S2. Log2 fold changes and adjusted P values of all differentially expressed genes (Benjamini‐Hochberg adjusted P‐value < 0.05, log2 fold change threshold > 1) in response to MOK023 and MOK124 at each time point. NA - gene not differentially expressed.

## Sheet: Table S2
	Ensembl Gene ID	log2FoldChange_24hpi_MOK023	padj_24hpi_MOK023	log2FoldChange_48hpi_MOK023	padj_48hpi_MOK023	log2FoldChange_72hpi_MOK023	padj_72hpi_MOK023	log2FoldChange_168hpi_MOK023	padj_168hpi_MOK023	log2FoldChange_24hpi_MOK124	padj_24hpi_MOK124	log2FoldChange_48hpi_MOK124	padj_48hpi_MOK124	log2FoldChange_72hpi_MOK124	padj_72hpi_MOK124	log2FoldChange_168hpi_MOK124	padj_168hpi_MOK124	Gene_Symbol	Gene_Name
1	ENSBTAG00000000033	2.7569	0.0140603	3.10823	0.00107841	NA	NA	NA	NA	2.99227	0.00186434	NA	NA	NA	NA	NA	NA	PHOSPHO1	phosphoethanolamine/phosphocholine phosphatase
2	ENSBTAG00000000046	-1.92937	0.0353664	-2.7831	1.18e-06	-2.89546	4.68e-07	-3.55254	2.65e-12	-2.111	0.0409734	-3.00571	0.000174944	-2.53351	0.00369871	-2.66312	0.00306414	SURF2	surfeit 2
3	ENSBTAG00000000088	3.35351	1.37e-06	2.69039	0.000977554	2.31608	0.0178367	NA	NA	2.99956	6.47e-07	NA	NA	NA	NA	NA	NA	ALCAM	activated leukocyte cell adhesion molecule
4	ENSBTAG00000000095	5.81258	3.75e-11	5.67999	1.61e-10	5.02664	1.58e-07	3.90901	0.000150355	4.84707	3.86e-13	3.01158	0.0027285	2.46819	0.0431517	3.87618	3.98e-06	PD-L1	CD274 molecule
5	ENSBTAG00000000113	3.25508	2.41e-05	3.24056	2.71e-05	2.63212	0.00441443	2.25572	0.0473413	3.75759	1.53e-10	NA	NA	NA	NA	NA	NA	ARHGEF2	Rho/Rac guanine nucleotide exchange factor 2
6	ENSBTAG00000000163	3.94789	1.26e-06	3.73114	9.72e-06	2.94769	0.00329178	2.67897	0.0153491	4.73579	8.05e-13	3.5042	6e-05	NA	NA	2.61737	0.0273991	DDIT4	DNA damage inducible transcript 4
7	ENSBTAG00000000202	4.48137	1.99e-10	4.60594	6.98e-11	3.92823	3.89e-07	3.53041	6.5e-06	4.16905	2.33e-12	2.70041	0.00303598	2.32355	0.0272999	2.4963	0.0149189	SLC25A19	solute carrier family 25 member 19
8	ENSBTAG00000000210	3.38721	4.39e-07	2.43152	0.00535715	NA	NA	NA	NA	3.08348	6.41e-07	NA	NA	NA	NA	NA	NA	ARHGAP31	Rho GTPase activating protein 31
9	ENSBTAG00000000222	2.26562	0.0180447	NA	NA	NA	NA	NA	NA	3.09508	5.94e-07	NA	NA	NA	NA	NA	NA	ARID4B	AT-rich interaction domain 4B
10	ENSBTAG00000000226	5.16938	0.00879711	5.16717	0.00610598	4.99957	0.0108119	NA	NA	5.86927	6.38e-14	3.40565	0.00363831	NA	NA	NA	NA	DKK4	dickkopf WNT signaling pathway inhibitor 4
11	ENSBTAG00000000275	2.54326	0.000939099	2.28425	0.00685131	NA	NA	NA	NA	3.64589	1.76e-11	NA	NA	NA	NA	NA	NA	PARP11	poly(ADP-ribose) polymerase family member 11
12	ENSBTAG00000000283	5.03198	2.22e-10	5.10078	1.31e-10	4.46512	2.21e-07	3.57517	0.000112336	4.98046	3.86e-21	2.55975	0.00433714	NA	NA	NA	NA	CSF1	colony stimulating factor 1
13	ENSBTAG00000000292	2.83165	0.000188269	3.25965	1.86e-06	2.86969	0.000161955	2.47192	0.00435811	3.55636	1.66e-08	2.58366	0.00623492	2.63426	0.00234213	NA	NA	NA	NA
14	ENSBTAG00000000312	2.56515	0.000340054	2.556	0.000321655	NA	NA	NA	NA	4.15497	1.84e-09	NA	NA	NA	NA	NA	NA	GRINA	glutamate ionotropic receptor NMDA type subunit associated protein 1
15	ENSBTAG00000000320	3.21512	1.34e-05	2.74238	0.000947433	NA	NA	NA	NA	4.3333	4.43e-11	NA	NA	NA	NA	NA	NA	UBAP1	ubiquitin associated protein 1
16	ENSBTAG00000000336	5.21818	0.00332888	NA	NA	NA	NA	NA	NA	NA	NA	NA	NA	NA	NA	NA	NA	LOC506868	cationic amino acid transporter 3
17	ENSBTAG00000000343	-2.05882	0.00732305	-2.01206	0.00785478	-2.00652	0.00927859	-1.96293	0.0144887	NA	NA	-1.81155	0.0468788	NA	NA	-1.96697	0.012691	ZNHIT1	zinc finger HIT-type containing 1
18	ENSBTAG00000000347	3.13597	5.28e-08	3.16995	3.97e-08	2.35087	0.00157224	2.09506	0.0155749	3.56558	1.76e-09	2.34647	0.0178648	NA	NA	NA	NA	RHOG	ras homolog family member G
19	ENSBTAG00000000377	3.24784	0.0431104	3.17816	0.0342699	NA	NA	NA	NA	5.8904	2.08e-09	NA	NA	NA	NA	NA	NA	BMX	BMX non-receptor tyrosine kinase
20	ENSBTAG00000000381	3.85775	6.62e-07	3.51612	1.81e-05	2.66594	0.00969209	2.54985	0.0196803	5.32056	4.42e-11	2.84187	0.0473082	NA	NA	NA	NA	EDG6	sphingosine-1-phosphate receptor 4
21	ENSBTAG00000000396	3.08279	0.00273076	NA	NA	NA	NA	NA	NA	2.84547	4.36e-06	NA	NA	NA	NA	NA	NA	PIM1	Pim-1 proto-oncogene, serine/threonine kinase
22	ENSBTAG00000000436	3.59092	2.45e-05	3.47255	6.14e-05	2.49207	0.0348605	NA	NA	3.2204	0.000112633	NA	NA	NA	NA	NA	NA	TNFAIP3	TNF alpha induced protein 3
23	ENSBTAG00000000483	2.58889	0.00140759	2.20308	0.0208534	NA	NA	NA	NA	2.21087	0.000941997	NA	NA	NA	NA	NA	NA	HYAL1	hyaluronidase 1
24	ENSBTAG00000000484	3.20774	1.28e-05	2.63726	0.00199823	NA	NA	NA	NA	3.01134	6.1e-07	NA	NA	NA	NA	NA	NA	HYAL2	hyaluronidase 2
25	ENSBTAG00000000504	3.85135	2.3e-05	3.42129	0.000441111	2.70375	0.0259925	NA	NA	4.59179	1.89e-16	NA	NA	NA	NA	NA	NA	GTF2B	general transcription factor IIB
26	ENSBTAG00000000563	3.43193	2.18e-06	3.08457	7.15e-05	2.2546	0.0376545	2.28167	0.0349437	4.15191	5.23e-09	2.97172	0.00390325	NA	NA	2.68271	0.0237904	MYD88	MYD88, innate immune signal transduction adaptor
27	ENSBTAG00000000658	2.29923	0.0331173	NA	NA	NA	NA	NA	NA	2.83137	2.39e-06	NA	NA	NA	NA	NA	NA	WDR97	WD repeat domain 97
28	ENSBTAG00000000671	2.12155	0.00293019	2.22004	0.000714585	1.84372	0.0371964	NA	NA	1.96289	0.00158449	1.94462	0.00878539	1.77625	0.0374394	NA	NA	PARP3	poly(ADP-ribose) polymerase family member 3
29	ENSBTAG00000000675	2.7617	0.000201826	2.7985	0.00012406	2.27962	0.0124585	2.2176	0.0202288	3.34401	3.02e-07	2.62736	0.0046651	2.4329	0.0117482	2.36604	0.0311806	PGS1	phosphatidylglycerophosphate synthase 1
30	ENSBTAG00000000735	4.47733	4.11e-09	4.0741	2.94e-07	3.45211	9.69e-05	2.86382	0.00463346	4.31111	1.32e-10	NA	NA	NA	NA	NA	NA	BCL2A1	BCL2 related protein A1
31	ENSBTAG00000000737	5.54898	1.86e-11	4.44532	6.73e-07	4.1863	9.79e-06	3.73667	0.000126267	5.73296	1.42e-11	NA	NA	NA	NA	3.07222	0.0390176	NA	NA
32	ENSBTAG00000000783	2.57298	0.00815322	NA	NA	NA	NA	NA	NA	2.84058	0.000393647	NA	NA	NA	NA	2.38541	0.047578	NA	NA
33	ENSBTAG00000000812	4.73066	2.08e-06	3.73581	0.000905542	3.26024	0.00985814	NA	NA	5.43286	2.59e-12	3.48611	0.00175871	2.7257	0.0491087	3.3795	0.00368951	CD300A	CD300a molecule
34	ENSBTAG00000000816	4.04366	6.82e-08	3.5473	1.13e-05	2.45267	0.0288028	NA	NA	5.42366	4.15e-14	NA	NA	NA	NA	NA	NA	PRDM1	PR/SET domain 1
35	ENSBTAG00000000873	3.35535	9.83e-06	3.17935	5.08e-05	2.53364	0.00885476	NA	NA	3.00179	0.000162689	NA	NA	NA	NA	NA	NA	SLC13A3	solute carrier family 13 member 3
36	ENSBTAG00000000920	3.87583	0.000282284	3.27058	0.00561418	NA	NA	NA	NA	4.98463	5.82e-09	3.63698	0.00195002	3.31342	0.00556998	3.14097	0.0231054	DNAH17	dynein axonemal heavy chain 17
37	ENSBTAG00000001009	2.3546	0.00810363	NA	NA	NA	NA	NA	NA	3.57041	3.11e-06	NA	NA	NA	NA	NA	NA	HCLS1	hematopoietic cell-specific Lyn substrate 1
38	ENSBTAG00000001010	4.29918	0.000302015	4.49314	9.02e-05	3.43592	0.0135072	3.50938	0.0104352	4.92016	7.41e-05	4.26677	0.0052079	4.17099	0.00499412	5.64518	1.37e-05	ADAMTS18	ADAM metallopeptidase with thrombospondin type 1 motif 18
39	ENSBTAG00000001015	1.96236	0.0070786	NA	NA	NA	NA	NA	NA	2.11538	0.000991917	NA	NA	NA	NA	NA	NA	TM9SF4	transmembrane 9 superfamily member 4
40	ENSBTAG00000001029	2.81927	0.000274307	2.24903	0.0202861	NA	NA	NA	NA	3.57277	1.85e-08	NA	NA	NA	NA	NA	NA	CalDAG-GEFI	RAS guanyl releasing protein 2
41	ENSBTAG00000001034	2.36408	0.00453456	NA	NA	NA	NA	NA	NA	5.75993	7.71e-10	3.18762	0.0436657	NA	NA	NA	NA	IL-18Ra	interleukin 18 receptor 1
42	ENSBTAG00000001036	-1.9186	0.0145062	-3.25892	9.1e-13	-3.07096	5.93e-10	-3.1151	5.67e-11	-2.26814	0.013374	-3.16982	2.99e-05	-2.87127	0.000181466	-2.89649	0.000452168	HIBADH	3-hydroxyisobutyrate dehydrogenase
43	ENSBTAG00000001042	3.78195	0.000189846	2.91457	0.0165794	NA	NA	NA	NA	4.39697	1.59e-07	3.1107	0.0120941	NA	NA	3.32282	0.00519688	MXD1	MAX dimerization protein 1
44	ENSBTAG00000001051	4.84466	1.95e-07	4.19254	2.62e-05	3.48139	0.00208931	3.01399	0.0186658	5.21029	8.33e-10	3.32368	0.009285	3.10306	0.016881	3.49911	0.00493957	NA	NA
45	ENSBTAG00000001060	2.974	3.77e-06	3.0837	9.95e-07	2.5366	0.000664437	2.24295	0.00874583	2.2615	0.0261805	NA	NA	NA	NA	NA	NA	CXCR4	C-X-C motif chemokine receptor 4
46	ENSBTAG00000001109	-1.91959	0.0212754	NA	NA	NA	NA	NA	NA	NA	NA	NA	NA	NA	NA	NA	NA	MRPS14	mitochondrial ribosomal protein S14
47	ENSBTAG00000001125	4.67849	0.0108806	NA	NA	NA	NA	NA	NA	2.65829	0.0382053	NA	NA	NA	NA	NA	NA	ADAMDEC1	ADAM-like, decysin 1
48	ENSBTAG00000001141	2.66351	0.00345152	3.03483	0.00013197	2.77067	0.00139481	2.37646	0.020933	3.42075	5.23e-09	2.46773	0.00560565	NA	NA	NA	NA	ADAM17	ADAM metallopeptidase domain 17
49	ENSBTAG00000001143	3.75085	2.07e-05	5.07992	7.48e-11	4.54828	5.51e-08	2.87134	0.0081056	4.27951	5.67e-08	3.04439	0.00854665	NA	NA	3.39952	0.00137858	LOC511531	guanylate-binding protein 1
50	ENSBTAG00000001154	4.3378	5.25e-05	3.16177	0.0158258	NA	NA	NA	NA	5.09465	2.81e-08	NA	NA	NA	NA	3.23294	0.0294745	ARAT	diacylglycerol O-acyltransferase 2
51	ENSBTAG00000001273	4.81064	5.43e-08	4.16344	1.15e-05	3.14188	0.00620407	NA	NA	4.58223	3.96e-12	NA	NA	NA	NA	NA	NA	NLRP3	NLR family pyrin domain containing 3
52	ENSBTAG00000001283	3.02155	0.00114761	2.80465	0.00378219	NA	NA	NA	NA	2.81075	6.13e-08	1.95341	0.0383578	NA	NA	1.99683	0.0327317	RIC1	RIC1 homolog, RAB6A GEF complex partner 1
53	ENSBTAG00000001294	2.67702	0.0261181	3.07899	0.00179893	NA	NA	NA	NA	3.39175	1.82e-06	NA	NA	NA	NA	NA	NA	PPP1R15A	protein phosphatase 1 regulatory subunit 15A
54	ENSBTAG00000001321	5.29476	1.87e-08	4.16339	6.73e-05	2.94094	0.0321554	NA	NA	4.10666	1.9e-05	NA	NA	NA	NA	NA	NA	IL1B	interleukin 1 beta
55	ENSBTAG00000001325	4.15313	4.66e-05	4.1396	4.77e-05	3.81873	0.000420692	3.06068	0.0172165	2.53678	0.00412751	NA	NA	NA	NA	NA	NA	UPB1	beta-ureidopropionase 1
56	ENSBTAG00000001395	2.79487	0.000308574	2.22111	0.0229769	NA	NA	NA	NA	2.87745	1.01e-05	NA	NA	NA	NA	2.21766	0.0373927	C1H21orf91	chromosome 1 C21orf91 homolog
57	ENSBTAG00000001406	3.51293	0.0231709	3.64928	0.00891357	NA	NA	NA	NA	5.21394	1.09e-05	NA	NA	NA	NA	NA	NA	MAB21L3	mab-21 like 3
58	ENSBTAG00000001414	3.06337	4.52e-06	2.55071	0.000977554	NA	NA	2.06718	0.0488143	2.77681	9.6e-05	NA	NA	NA	NA	NA	NA	KCTD12	potassium channel tetramerization domain containing 12
59	ENSBTAG00000001443	5.7025	0.00565556	4.60741	0.0453416	NA	NA	NA	NA	NA	NA	NA	NA	NA	NA	NA	NA	NA	NA
60	ENSBTAG00000001462	4.58397	0.00406593	NA	NA	NA	NA	NA	NA	4.35765	0.0012039	3.91016	0.0225668	NA	NA	NA	NA	FLT4	fms related tyrosine kinase 4
61	ENSBTAG00000001470	2.36244	0.00119013	NA	NA	NA	NA	NA	NA	2.47802	6.51e-05	NA	NA	NA	NA	NA	NA	DTX2	deltex E3 ubiquitin ligase 2
62	ENSBTAG00000001492	4.25073	1.47e-07	3.72094	1.85e-05	2.90271	0.00559631	NA	NA	5.30062	1.92e-14	2.88145	0.0113325	NA	NA	2.96256	0.0087942	FYB	FYN binding protein 1
63	ENSBTAG00000001510	2.79407	0.00127723	NA	NA	NA	NA	NA	NA	3.63203	3.62e-07	NA	NA	NA	NA	NA	NA	PCTK2	cyclin dependent kinase 17
64	ENSBTAG00000001511	3.4961	3.59e-06	3.19433	6.36e-05	2.48775	0.0138411	NA	NA	4.11711	4.45e-12	3.20453	3.91e-05	2.33627	0.0242042	2.47624	0.0163659	BCL6	B cell CLL/lymphoma 6
65	ENSBTAG00000001562	4.40271	4.9e-05	3.66301	0.00218989	NA	NA	NA	NA	5.21374	1.69e-08	3.46918	0.0111861	3.25551	0.0184372	4.18299	0.000493378	NFE2	nuclear factor, erythroid 2
66	ENSBTAG00000001576	2.85197	0.000217932	3.53612	1.2e-07	3.01752	5.8e-05	2.7112	0.000757622	NA	NA	3.01053	0.000202337	2.81664	0.000450601	3.40669	4.56e-06	TMEM140	transmembrane protein 140
67	ENSBTAG00000001585	1.95771	0.0233	NA	NA	NA	NA	NA	NA	2.35751	3.52e-05	2.01419	0.0148867	NA	NA	1.93622	0.0357412	PRPL-2	WAS/WASL interacting protein family member 1
68	ENSBTAG00000001602	3.13065	5.16e-07	2.78149	4.24e-05	NA	NA	NA	NA	3.3565	2.88e-10	NA	NA	NA	NA	NA	NA	IL4R	interleukin 4 receptor
69	ENSBTAG00000001634	2.70248	0.00555732	2.57579	0.00877872	NA	NA	NA	NA	3.19552	3.82e-07	NA	NA	NA	NA	NA	NA	PHF1	PHD finger protein 1
70	ENSBTAG00000001737	3.43686	0.000263856	3.04988	0.00265183	2.79192	0.0127686	2.57671	0.0385376	3.5334	9.53e-08	2.66984	0.00557121	NA	NA	2.78918	0.00284323	ZCCHC6	terminal uridylyl transferase 7
71	ENSBTAG00000001778	2.60858	0.00152423	2.49371	0.00302557	NA	NA	NA	NA	3.1176	1.55e-07	NA	NA	NA	NA	NA	NA	NFKBIB	NFKB inhibitor beta
72	ENSBTAG00000001785	4.3581	0.00249925	NA	NA	NA	NA	NA	NA	5.82591	1.78e-05	NA	NA	NA	NA	NA	NA	TG(E)	transglutaminase 3
73	ENSBTAG00000001790	2.37138	0.0236574	2.20296	0.0420609	NA	NA	NA	NA	2.66473	1.23e-05	NA	NA	NA	NA	NA	NA	SAFB2	scaffold attachment factor B2
74	ENSBTAG00000001822	2.02316	0.0252741	2.4395	0.000274507	2.47143	0.000251733	NA	NA	2.44519	4.1e-05	2.01077	0.0280255	NA	NA	NA	NA	SNX10	sorting nexin 10
75	ENSBTAG00000001824	5.22411	3.64e-11	4.89999	1.51e-09	3.64852	0.000106079	2.98737	0.00568092	5.03208	5.04e-16	NA	NA	NA	NA	NA	NA	SLC2A6	solute carrier family 2 member 6
76	ENSBTAG00000001864	3.54012	2.08e-05	3.40051	6.36e-05	3.00439	0.0014339	NA	NA	4.62668	3.51e-10	NA	NA	NA	NA	NA	NA	NR4A3	nuclear receptor subfamily 4 group A member 3
77	ENSBTAG00000001887	2.58353	0.00256943	NA	NA	NA	NA	NA	NA	3.74454	8.32e-08	NA	NA	NA	NA	NA	NA	NA	NA
78	ENSBTAG00000001888	1.77717	0.0491391	NA	NA	NA	NA	NA	NA	2.25593	0.00441006	NA	NA	NA	NA	NA	NA	MED13L	mediator complex subunit 13 like
79	ENSBTAG00000001941	3.4729	1.87e-08	3.49048	1.82e-08	2.62161	0.000624638	2.33016	0.00725611	3.98094	2.91e-09	2.71141	0.00858901	NA	NA	3.03318	0.001157	SEMA4D	semaphorin 4D
80	ENSBTAG00000001945	2.38974	0.000117309	2.17514	0.00142604	NA	NA	NA	NA	3.30356	2.57e-06	NA	NA	NA	NA	NA	NA	ARG2	arginase 2
81	ENSBTAG00000002027	3.35454	0.00269945	3.93081	6.69e-05	3.57107	0.00076477	3.40449	0.00182697	3.2144	6e-06	NA	NA	2.78755	0.00137011	NA	NA	FAM167B	family with sequence similarity 167 member B
82	ENSBTAG00000002035	5.13181	0.000746561	5.10572	0.000679172	4.94607	0.00142252	4.30268	0.0109099	4.20919	6.37e-05	NA	NA	NA	NA	NA	NA	NA	NA
83	ENSBTAG00000002051	2.13039	4.42e-05	2.22003	8.35e-06	1.82226	0.0056285	1.80151	0.00761985	2.6591	1.74e-05	NA	NA	NA	NA	NA	NA	NA	NA
84	ENSBTAG00000002078	2.40924	0.00042991	2.24283	0.00210735	NA	NA	NA	NA	2.55728	3.71e-06	2.07217	0.0130559	NA	NA	NA	NA	JMJD2A	lysine demethylase 4A
85	ENSBTAG00000002082	3.46946	1.14e-06	2.97624	0.000163366	2.65697	0.00262322	2.4984	0.00805722	4.04542	6.29e-11	2.54463	0.0119685	NA	NA	2.47577	0.0222072	MARCKS	myristoylated alanine rich protein kinase C substrate
86	ENSBTAG00000002096	4.77991	1.49e-11	5.10514	1.94e-13	4.47686	3.54e-09	3.62489	4.75e-06	3.07665	0.010167	NA	NA	NA	NA	3.63832	0.00332537	CD16	Fc fragment of IgG, low affinity IIIa, receptor (CD16a)
87	ENSBTAG00000002135	5.70725	1.19e-09	4.4423	1.71e-05	3.63617	0.00190762	2.87364	0.0493494	6.78093	3.33e-22	NA	NA	NA	NA	3.75659	0.000185406	CD69	CD69 molecule
88	ENSBTAG00000002175	2.8738	0.000235233	NA	NA	NA	NA	NA	NA	3.3542	4.25e-10	NA	NA	NA	NA	2.12049	0.0363887	SRPK2	SRSF protein kinase 2
89	ENSBTAG00000002251	3.01806	0.0289159	NA	NA	NA	NA	NA	NA	3.83561	1.06e-06	NA	NA	NA	NA	NA	NA	NA	NA
90	ENSBTAG00000002298	3.70445	0.000796051	2.88141	0.0301814	NA	NA	NA	NA	3.26965	7.9e-09	NA	NA	NA	NA	NA	NA	CKAP2L	cytoskeleton associated protein 2 like
91	ENSBTAG00000002340	6.35652	1.17e-14	5.43945	2.31e-10	4.371	4.8e-06	3.9414	5.01e-05	6.52139	2.99e-20	3.94805	4.4e-05	3.22671	0.00215166	4.39619	1.61e-06	STEAP4	STEAP4 metalloreductase
92	ENSBTAG00000002349	3.84533	6.47e-05	4.79773	3.26e-08	4.33257	3.46e-06	3.87475	4.65e-05	3.89489	1.4e-06	3.3477	0.00118403	2.75825	0.0209512	NA	NA	STX1B2	syntaxin 1B
93	ENSBTAG00000002356	1.90275	0.0230741	NA	NA	NA	NA	NA	NA	2.61965	2.06e-05	NA	NA	NA	NA	NA	NA	RBM47	RNA binding motif protein 47
94	ENSBTAG00000002363	3.63162	0.000930972	2.95115	0.0197009	NA	NA	NA	NA	4.88524	6.4e-09	NA	NA	NA	NA	NA	NA	SESN2	sestrin 2
95	ENSBTAG00000002402	2.84166	0.000433196	2.42041	0.00913452	NA	NA	NA	NA	3.05512	2.38e-05	NA	NA	NA	NA	NA	NA	CI-MPR	insulin like growth factor 2 receptor
96	ENSBTAG00000002416	2.52461	0.0445315	4.09519	3.56e-07	3.823	7.76e-06	NA	NA	2.966	0.0174401	NA	NA	NA	NA	NA	NA	LOC507055	guanylate-binding protein 4
97	ENSBTAG00000002432	3.71347	2.87e-05	3.32789	0.00044353	2.95677	0.00503489	NA	NA	4.7866	5.48e-14	NA	NA	NA	NA	NA	NA	ABHD13	abhydrolase domain containing 13
98	ENSBTAG00000002435	2.41962	0.0139486	2.99636	9.17e-05	2.63099	0.0024781	2.25183	0.033435	3.28615	1.62e-08	2.26226	0.019174	NA	NA	NA	NA	PTPRE	protein tyrosine phosphatase, receptor type E
99	ENSBTAG00000002455	4.25943	2.37e-06	3.87514	4.35e-05	3.55058	0.000474064	3.20391	0.00329522	4.93466	9.25e-12	2.95077	0.00999842	NA	NA	2.72648	0.0357962	KLHL8	kelch like family member 8
100	ENSBTAG00000002485	2.45378	0.00149732	2.77463	4.26e-05	2.53385	0.000686528	2.55704	0.000476366	NA	NA	NA	NA	NA	NA	NA	NA	TNS	tensin 1
101	ENSBTAG00000002596	2.88893	0.00723107	NA	NA	NA	NA	NA	NA	2.38247	0.000747627	NA	NA	NA	NA	NA	NA	VSTM1	V-set and transmembrane domain containing 1
102	ENSBTAG00000002623	4.00913	4.23e-05	3.03382	0.00981174	NA	NA	NA	NA	5.93252	4.86e-13	NA	NA	NA	NA	NA	NA	SAMSN1	SAM domain, SH3 domain and nuclear localization signals 1
103	ENSBTAG00000002624	5.00145	3.58e-08	4.7991	2.31e-07	4.33123	1.31e-05	3.66295	0.000589281	5.51899	2.83e-15	3.5826	0.000209918	NA	NA	3.0263	0.00772145	PSTPIP2	proline-serine-threonine phosphatase interacting protein 2
104	ENSBTAG00000002702	2.40209	0.000102231	2.41293	8.03e-05	2.23931	0.000879139	2.06573	0.00566272	3.15401	4.54e-07	NA	NA	NA	NA	NA	NA	TSPAN32	tetraspanin 32
105	ENSBTAG00000002705	3.41212	6.56e-05	3.31581	0.00013015	2.84867	0.00398175	NA	NA	3.68749	2.57e-07	NA	NA	NA	NA	2.47109	0.0483993	REC8	REC8 meiotic recombination protein
106	ENSBTAG00000002724	3.52788	0.00254836	4.46582	5.44e-06	4.39152	1.43e-05	4.05057	7.85e-05	2.48096	0.0461266	NA	NA	NA	NA	NA	NA	HORMAD1	HORMA domain containing 1
107	ENSBTAG00000002725	1.95388	0.0439636	NA	NA	NA	NA	NA	NA	3.38956	1.1e-06	NA	NA	NA	NA	NA	NA	RNGTT	RNA guanylyltransferase and 5'-phosphatase
108	ENSBTAG00000002755	2.84132	0.000761271	NA	NA	NA	NA	NA	NA	4.14185	1.21e-07	NA	NA	NA	NA	NA	NA	ANKRD12	ankyrin repeat domain 12
109	ENSBTAG00000002758	4.53116	6.73e-07	4.14911	1.38e-05	3.66671	0.00040901	3.26148	0.00366107	6.61127	2.82e-13	5.00504	9.42e-06	3.82527	0.00218021	3.83372	0.00469865	THBD	thrombomodulin
110	ENSBTAG00000002764	2.30775	0.000189846	2.26002	0.000307171	1.80993	0.0424096	NA	NA	1.77906	0.0150483	NA	NA	NA	NA	NA	NA	TMEM149	IGF like family receptor 1
111	ENSBTAG00000002773	4.27551	2.59e-05	4.21979	3.57e-05	3.95643	0.000235068	3.09851	0.0159524	4.12043	3.15e-11	2.9982	0.000518808	2.68731	0.00283355	2.78882	0.00298208	NA	NA
112	ENSBTAG00000002834	1.89405	0.00136739	2.10429	2.93e-05	NA	NA	NA	NA	2.02318	0.00646616	NA	NA	NA	NA	NA	NA	CCDC69	coiled-coil domain containing 69
113	ENSBTAG00000002882	4.1804	3.96e-05	3.10277	0.0118021	NA	NA	NA	NA	5.14257	1.06e-11	NA	NA	NA	NA	2.94904	0.0204997	LMNB1	lamin B1
114	ENSBTAG00000002912	4.72128	4.65e-08	3.64673	0.000212583	2.65012	0.0446205	NA	NA	4.04698	2.05e-09	NA	NA	NA	NA	NA	NA	INHBA	inhibin subunit beta A
115	ENSBTAG00000002922	3.01905	2.25e-05	2.9711	3.58e-05	2.25607	0.0186345	NA	NA	3.69604	1.72e-07	2.58986	0.0200687	NA	NA	2.49499	0.0398839	GAB2	GRB2 associated binding protein 2
116	ENSBTAG00000002937	3.71866	4.54e-07	3.06262	0.000237439	2.32594	0.0376763	2.3018	0.0464256	5.01089	4.59e-13	3.794	2.09e-05	2.90034	0.00537854	3.45697	0.000318925	EMR3	adhesion G protein-coupled receptor E3
117	ENSBTAG00000002942	5.31313	0.000700223	4.98277	0.0017248	NA	NA	NA	NA	3.47667	0.000241461	NA	NA	NA	NA	NA	NA	SLC2A10	solute carrier family 2 member 10
118	ENSBTAG00000002951	2.75054	0.0226093	NA	NA	NA	NA	NA	NA	4.72299	6.33e-07	NA	NA	NA	NA	NA	NA	CD244	CD244 molecule
119	ENSBTAG00000002977	3.59899	8.33e-09	3.28475	6e-07	2.36717	0.00680667	NA	NA	3.46155	2.47e-09	NA	NA	NA	NA	NA	NA	ECE1	endothelin converting enzyme 1
120	ENSBTAG00000003012	4.74187	4.28e-08	4.22844	3.79e-06	3.36657	0.00144556	NA	NA	4.11213	3.51e-10	NA	NA	NA	NA	NA	NA	TRAF1	TNF receptor associated factor 1
121	ENSBTAG00000003037	2.4271	0.000587222	2.95345	6.36e-07	2.43631	0.000556653	NA	NA	2.24291	0.000814198	NA	NA	NA	NA	2.00753	0.0388227	ABCB3	transporter 2, ATP binding cassette subfamily B member
122	ENSBTAG00000003038	2.66711	6.44e-06	3.08443	9.52e-09	2.49699	9.7e-05	NA	NA	2.50078	6.91e-05	NA	NA	NA	NA	2.17263	0.0160322	LOC618733	transporter 2, ATP-binding cassette, sub-family B (MDR/TAP)-like
123	ENSBTAG00000003074	3.23153	4.27e-08	2.83301	1.25e-05	2.48974	0.000692152	2.35801	0.00230288	2.53363	0.000832172	NA	NA	NA	NA	2.36524	0.0178869	MCT7	solute carrier family 16 member 6
124	ENSBTAG00000003237	4.1315	1.39e-09	3.64068	5.25e-07	3.04869	0.000217245	2.71657	0.00258022	4.43127	9.79e-10	3.02789	0.00463011	NA	NA	3.04827	0.00486365	IQSEC1	IQ motif and Sec7 domain 1
125	ENSBTAG00000003263	-1.85457	0.0032539	-2.20793	6.46e-06	-2.06547	0.000115521	-1.93065	0.000829489	NA	NA	NA	NA	NA	NA	NA	NA	TBCA	tubulin folding cofactor A
126	ENSBTAG00000003264	2.13927	0.0235086	NA	NA	NA	NA	NA	NA	2.91393	2.67e-05	NA	NA	NA	NA	NA	NA	NR1H2	nuclear receptor subfamily 1 group H member 2
127	ENSBTAG00000003289	4.26643	0.000748644	3.16385	0.0423381	NA	NA	NA	NA	NA	NA	NA	NA	NA	NA	NA	NA	LOC616364	C-C motif chemokine 3
128	ENSBTAG00000003305	4.42074	1.81e-12	4.47114	8.84e-13	3.67107	2.03e-07	3.21493	1.01e-05	4.53317	5.66e-11	3.44711	0.000171446	2.71934	0.011891	3.52859	0.000107332	NCF1	neutrophil cytosolic factor 1
129	ENSBTAG00000003312	2.86348	7.7e-05	2.7763	0.000172358	2.23837	0.0174892	2.09153	0.0489319	3.17018	2.22e-06	2.76686	0.0014905	NA	NA	NA	NA	CHST15	carbohydrate sulfotransferase 15
130	ENSBTAG00000003326	5.10893	4.62e-11	4.44785	5.24e-08	4.02992	4.54e-06	3.52808	0.000117132	5.3246	5.49e-18	3.15921	0.000498843	NA	NA	3.30439	0.000185406	NAIP	NLR family apoptosis inhibitory protein
131	ENSBTAG00000003327	3.58318	0.00422125	3.16397	0.0176278	NA	NA	2.97671	0.0434786	3.5042	0.000467623	3.34966	0.00599595	3.26501	0.00538029	3.20666	0.0137569	RUFY4	RUN and FYVE domain containing 4
132	ENSBTAG00000003353	4.28171	4.49e-05	3.92814	0.000328797	3.19576	0.013138	NA	NA	6.89393	1.39e-18	5.52279	1.28e-09	4.67638	4.41e-07	5.76628	1.61e-10	SLC6A2	solute carrier family 6 member 2
133	ENSBTAG00000003366	3.07787	0.000378765	2.51398	0.0142217	NA	NA	NA	NA	3.41179	8.13e-09	2.82042	0.000306385	2.22866	0.0240239	2.92	0.000133334	DDX58	DExD/H-box helicase 58
134	ENSBTAG00000003436	2.46474	3.39e-05	2.52465	1.42e-05	2.05317	0.00559355	NA	NA	2.64646	1.04e-08	2.01429	0.00575625	NA	NA	NA	NA	RHBDF2	rhomboid 5 homolog 2
135	ENSBTAG00000003449	3.27164	5.73e-06	3.43717	9.97e-07	2.95925	0.000179128	NA	NA	2.31302	0.033802	NA	NA	NA	NA	NA	NA	CRIM2	kielin/chordin-like protein
136	ENSBTAG00000003489	2.80386	0.00406759	NA	NA	NA	NA	NA	NA	2.64633	2.8e-05	NA	NA	NA	NA	NA	NA	IPCEF1	interaction protein for cytohesin exchange factors 1
137	ENSBTAG00000003528	4.30004	0.00662994	4.02238	0.0112419	NA	NA	NA	NA	4.25288	0.000191396	3.36661	0.0363346	NA	NA	NA	NA	NA	NA
138	ENSBTAG00000003541	2.44011	0.00504172	NA	NA	NA	NA	NA	NA	2.92683	4.66e-06	NA	NA	NA	NA	NA	NA	ZNF614	zinc finger protein 614
139	ENSBTAG00000003566	-1.86407	0.0256559	-2.41438	1.75e-05	-2.61497	1.43e-06	-2.73577	6.69e-08	NA	NA	-2.48925	0.00155549	NA	NA	-2.40373	0.00391453	ARFIP2	ADP ribosylation factor interacting protein 2
140	ENSBTAG00000003585	2.00845	0.0153506	NA	NA	NA	NA	NA	NA	2.50191	0.000521728	NA	NA	NA	NA	NA	NA	IAP	CD47 molecule
141	ENSBTAG00000003587	3.21779	2.98e-05	2.97429	0.000250708	2.3202	0.0294291	NA	NA	3.78859	1.85e-09	NA	NA	NA	NA	NA	NA	ELL	elongation factor for RNA polymerase II
142	ENSBTAG00000003602	2.02588	0.0324925	NA	NA	NA	NA	NA	NA	1.94997	0.00317145	2.1268	0.00174784	NA	NA	NA	NA	RBPJ	recombination signal binding protein for immunoglobulin kappa J region
143	ENSBTAG00000003634	-2.19575	0.00296383	-3.38369	1.61e-10	-3.39859	5.93e-10	-3.04707	2.42e-08	-2.61298	0.000414323	-2.87652	0.000212849	-2.44448	0.00377757	-2.76709	0.000582107	CISD1	CDGSH iron sulfur domain 1
144	ENSBTAG00000003650	2.45505	0.00749787	2.55644	0.0024517	2.51057	0.00416395	NA	NA	NA	NA	NA	NA	NA	NA	NA	NA	NR4A2	nuclear receptor subfamily 4 group A member 2
145	ENSBTAG00000003692	2.31063	0.0072724	2.00706	0.0475123	NA	NA	NA	NA	3.66669	4.35e-07	NA	NA	NA	NA	NA	NA	UCP2	uncoupling protein 2
146	ENSBTAG00000003719	2.62202	4.38e-05	2.26506	0.00212653	NA	NA	NA	NA	3.03589	3.31e-07	2.26604	0.0149228	NA	NA	2.24559	0.0211191	TDRD7	tudor domain containing 7
147	ENSBTAG00000003754	2.33054	0.00105647	1.9372	0.0312689	NA	NA	NA	NA	2.10215	0.000245328	2.11223	0.00147037	1.86375	0.016881	NA	NA	NA	NA
148	ENSBTAG00000003759	1.70354	0.00135794	1.9023	1.34e-05	1.6629	0.00275109	1.49763	0.0418541	2.24099	0.000517959	NA	NA	NA	NA	NA	NA	PCNXL3	pecanex 3
149	ENSBTAG00000003764	2.64426	0.000335738	2.21601	0.0118321	NA	NA	NA	NA	4.02015	2.2e-07	NA	NA	NA	NA	NA	NA	Akirin-2	akirin 2
150	ENSBTAG00000003786	4.97347	0.0232729	4.8203	0.0208543	NA	NA	NA	NA	NA	NA	NA	NA	NA	NA	NA	NA	GCGR	glucagon receptor
151	ENSBTAG00000003791	5.0029	6.62e-05	4.02501	0.00398253	NA	NA	NA	NA	4.5455	3.2e-08	NA	NA	NA	NA	NA	NA	EDG7	lysophosphatidic acid receptor 3
152	ENSBTAG00000003836	4.50193	4.24e-08	3.70888	4.14e-05	2.77177	0.0157716	2.89073	0.00893551	5.1627	3.42e-11	4.13895	2.41e-05	3.44736	0.000888098	4.16866	2.29e-05	ADAM19	ADAM metallopeptidase domain 19
153	ENSBTAG00000003842	3.53782	0.000244946	2.95173	0.00673972	NA	NA	NA	NA	4.54345	8.32e-08	NA	NA	NA	NA	NA	NA	RABEX5	RAB guanine nucleotide exchange factor 1
154	ENSBTAG00000003845	2.87899	0.00220783	2.66085	0.00676768	NA	NA	NA	NA	3.13901	3.35e-06	NA	NA	NA	NA	NA	NA	AXUD1	cysteine and serine rich nuclear protein 1
155	ENSBTAG00000003851	3.48587	0.000146312	2.9763	0.00350162	NA	NA	NA	NA	4.506	1.27e-10	2.85116	0.00932684	NA	NA	NA	NA	CCNL1	cyclin L1
156	ENSBTAG00000003857	3.71513	0.000203862	3.93541	4.23e-05	3.35171	0.00190982	2.89791	0.0185361	4.60908	1.35e-11	NA	NA	NA	NA	NA	NA	SUSD6	sushi domain containing 6
157	ENSBTAG00000003867	7.53685	0.00266659	6.89667	0.0064196	7.08445	0.00543208	6.71155	0.0107626	5.81765	0.00783785	NA	NA	NA	NA	5.42729	0.0428417	NA	NA
158	ENSBTAG00000003880	3.00319	1.15e-05	2.59043	0.00076112	NA	NA	NA	NA	2.6347	6.55e-05	NA	NA	NA	NA	NA	NA	EMILIN2	elastin microfibril interfacer 2
159	ENSBTAG00000003887	-2.02944	0.0233603	-3.86721	2.4e-14	-3.52633	2.38e-10	-3.6546	2.56e-12	-2.23496	0.012674	-3.5556	1.49e-07	-3.47971	4.95e-08	-3.43407	8.37e-07	MMCD	ethylmalonyl-CoA decarboxylase 1
160	ENSBTAG00000003895	2.32867	0.000977706	2.43743	0.000234651	1.95653	0.0293819	NA	NA	3.07342	8.37e-07	NA	NA	NA	NA	NA	NA	CYBA	cytochrome b-245 alpha chain
161	ENSBTAG00000003935	2.64173	0.00106155	2.79172	0.000219949	NA	NA	NA	NA	2.43634	4e-05	NA	NA	NA	NA	NA	NA	RECS1	transmembrane BAX inhibitor motif containing 1
162	ENSBTAG00000003961	2.47681	0.00150761	2.1834	0.0134078	NA	NA	NA	NA	3.47947	2.22e-06	NA	NA	NA	NA	NA	NA	SLIC1	sorting nexin 20
163	ENSBTAG00000004005	2.17639	0.0174171	2.31249	0.003757	NA	NA	NA	NA	2.12613	0.00760915	NA	NA	NA	NA	NA	NA	WDR7	WD repeat domain 7
164	ENSBTAG00000004043	4.13887	2.43e-08	4.26627	8.28e-09	3.53465	1.94e-05	3.27771	0.000105455	4.39181	1.27e-10	3.33045	0.000269044	2.81085	0.00499412	2.80256	0.0104125	LOC407171	Fc gamma 2 receptor
165	ENSBTAG00000004076	3.10256	0.0252993	4.01289	0.000179302	3.48998	0.00331797	2.93654	0.0370467	3.82755	0.000245873	NA	NA	NA	NA	NA	NA	OXER1	oxoeicosanoid receptor 1
166	ENSBTAG00000004118	2.49355	0.00149894	2.55869	0.000652384	NA	NA	NA	NA	1.89035	0.0454022	NA	NA	NA	NA	NA	NA	ALAS-H	5'-aminolevulinate synthase 1
167	ENSBTAG00000004139	2.62078	0.000700223	NA	NA	NA	NA	NA	NA	2.96062	1.86e-05	2.33828	0.0254397	NA	NA	2.45693	0.0143013	BACH1	BTB domain and CNC homolog 1
168	ENSBTAG00000004154	2.79935	0.000630424	2.35508	0.013911	NA	NA	NA	NA	3.40737	4.86e-09	NA	NA	NA	NA	NA	NA	SKIL	SKI like proto-oncogene
169	ENSBTAG00000004189	2.755	0.00183998	3.03055	0.000156632	2.53751	0.00771041	NA	NA	3.29853	1.93e-05	NA	NA	NA	NA	NA	NA	MLXIP	MLX interacting protein
170	ENSBTAG00000004196	3.03001	4.63e-06	3.04253	4.33e-06	2.44421	0.0024781	2.29325	0.00849604	3.7111	1.11e-07	2.62987	0.0148391	NA	NA	2.46433	0.0440258	FMNL1	formin like 1
171	ENSBTAG00000004211	3.67105	4.61e-08	3.55485	2.36e-07	2.77636	0.000749902	2.45918	0.00817157	4.45474	4.01e-11	2.68065	0.0160909	NA	NA	2.72949	0.0147902	TNFRSF1A	TNF receptor superfamily member 1A
172	ENSBTAG00000004216	3.08953	5.71e-05	2.46208	0.00812866	2.43469	0.0114308	NA	NA	3.65908	1.19e-06	NA	NA	NA	NA	NA	NA	MAP3K2	mitogen-activated protein kinase kinase kinase 2
173	ENSBTAG00000004224	3.39491	0.00124058	3.10297	0.00482321	NA	NA	NA	NA	4.79138	1.38e-08	3.60345	0.00160966	3.02377	0.0178786	2.94469	0.040475	C7H19orf38	chromosome 7 C19orf38 homolog
174	ENSBTAG00000004269	2.37386	0.000214816	2.75607	9.02e-07	2.34493	0.000353928	2.25476	0.000903552	2.11529	0.000237274	NA	NA	NA	NA	NA	NA	SGK1	serum/glucocorticoid regulated kinase 1
175	ENSBTAG00000004270	3.45892	0.000930773	NA	NA	NA	NA	NA	NA	3.68365	7.19e-05	NA	NA	NA	NA	NA	NA	CD23	Fc fragment of IgE receptor II
176	ENSBTAG00000004322	2.4249	0.00603101	NA	NA	NA	NA	NA	NA	2.48866	0.00632754	NA	NA	NA	NA	NA	NA	FOS	Fos proto-oncogene, AP-1 transcription factor subunit
177	ENSBTAG00000004378	3.85241	0.00183211	NA	NA	NA	NA	NA	NA	3.01299	0.00651282	NA	NA	NA	NA	NA	NA	IL-23	interleukin 23 subunit alpha
178	ENSBTAG00000004380	2.43769	2.37e-05	2.21291	0.000500038	NA	NA	NA	NA	2.74641	3.09e-06	2.29363	0.00576471	NA	NA	2.60433	0.000324505	STAT2	signal transducer and activator of transcription 2
179	ENSBTAG00000004400	1.87517	0.0334892	NA	NA	NA	NA	NA	NA	2.50666	0.000644046	NA	NA	NA	NA	NA	NA	BAT2L	proline rich coiled-coil 2B
180	ENSBTAG00000004427	2.12063	0.0147245	NA	NA	NA	NA	NA	NA	2.58936	7.43e-05	2.44626	0.00257113	NA	NA	NA	NA	OSBPL8	oxysterol binding protein like 8
181	ENSBTAG00000004430	2.44329	0.00693027	NA	NA	NA	NA	NA	NA	3.52117	6.55e-05	2.81902	0.0262027	NA	NA	NA	NA	SGPP1	sphingosine-1-phosphate phosphatase 1
182	ENSBTAG00000004443	3.21149	0.00476918	4.66957	1.24e-07	5.18497	4.14e-09	3.57258	0.000438268	NA	NA	NA	NA	NA	NA	3.45774	0.0401889	NA	NA
183	ENSBTAG00000004492	2.81684	0.00217622	2.26458	0.0481113	NA	NA	NA	NA	3.21845	4.36e-08	2.9096	6.07e-05	2.27567	0.0117572	2.62767	0.00115388	C16H1ORF26	SWT1, RNA endoribonuclease homolog
184	ENSBTAG00000004514	2.15015	0.00696256	2.33899	0.000738338	1.91102	0.0424296	NA	NA	2.56605	0.000292251	NA	NA	NA	NA	NA	NA	C-RAF	Raf-1 proto-oncogene, serine/threonine kinase
185	ENSBTAG00000004547	3.54378	4.61e-05	2.94072	0.00288349	2.49093	0.0377993	NA	NA	3.59343	6.67e-07	NA	NA	NA	NA	NA	NA	OLR1	oxidized low density lipoprotein receptor 1
186	ENSBTAG00000004556	3.37822	0.000117309	3.11001	0.00074098	2.57481	0.0215292	2.47996	0.0371048	4.57527	6.93e-09	3.69718	0.000289814	NA	NA	2.92327	0.023785	SLC2A3	solute carrier family 2 member 3
187	ENSBTAG00000004557	2.43601	0.00249564	NA	NA	NA	NA	NA	NA	2.45089	0.000883812	NA	NA	NA	NA	2.39667	0.00853154	RDHL	dehydrogenase/reductase 9
188	ENSBTAG00000004558	3.22187	2.25e-08	2.97786	9.97e-07	2.28557	0.00342518	NA	NA	3.90276	3.21e-10	2.43322	0.0213192	NA	NA	2.45938	0.0220887	C10H15orf48	chromosome 10 C15orf48 homolog
189	ENSBTAG00000004581	5.76786	0.0169139	NA	NA	NA	NA	NA	NA	NA	NA	NA	NA	NA	NA	NA	NA	NYD-SP21	membrane spanning 4-domains A14
190	ENSBTAG00000004587	3.57433	6.96e-05	2.9137	0.00483622	NA	NA	NA	NA	4.39993	2e-09	NA	NA	NA	NA	2.62178	0.0483061	DUSP6	dual specificity phosphatase 6
191	ENSBTAG00000004608	4.5718	7.22e-05	4.4775	0.000110228	3.38842	0.0160912	NA	NA	4.49479	1.38e-07	NA	NA	NA	NA	NA	NA	CD33	CD33 antigen-like
192	ENSBTAG00000004662	4.47201	0.00017105	4.0222	0.00127117	3.71713	0.00541107	3.88816	0.00271477	3.57811	3.29e-06	3.63007	3.5e-05	3.05317	0.00116057	3.45972	0.000158134	SLC16A12	solute carrier family 16 member 12
193	ENSBTAG00000004674	2.77243	0.0331376	3.8059	5.51e-05	3.16584	0.00348231	NA	NA	NA	NA	NA	NA	NA	NA	NA	NA	HAAO	3-hydroxyanthranilate 3,4-dioxygenase
194	ENSBTAG00000004680	3.85009	1.2e-08	3.80605	2.69e-08	3.22244	2.46e-05	3.10319	4.86e-05	3.48749	5.74e-07	2.73206	0.00577288	2.50614	0.0161407	3.03751	0.000769281	SLC13A5	solute carrier family 13 member 5
195	ENSBTAG00000004714	6.1004	2.52e-10	5.60731	1.61e-08	4.82084	7.72e-06	3.76541	0.00171952	6.79019	1.12e-25	2.66686	0.0323553	NA	NA	NA	NA	C7H19orf59	mast cell expressed membrane protein 1
196	ENSBTAG00000004716	5.5696	3.39e-09	5.06709	2.08e-07	4.34138	4.46e-05	3.35859	0.00671771	6.5598	3.26e-27	2.46452	0.0495197	NA	NA	NA	NA	RSTN	resistin
197	ENSBTAG00000004723	2.22483	0.00234101	2.63333	1.34e-05	2.10038	0.00709326	NA	NA	3.02436	6.5e-06	NA	NA	NA	NA	NA	NA	TEX2	testis expressed 2
198	ENSBTAG00000004736	3.06589	8.55e-05	2.74247	0.00119347	NA	NA	NA	NA	3.62319	2.18e-10	NA	NA	NA	NA	NA	NA	GRB2	growth factor receptor bound protein 2
199	ENSBTAG00000004741	7.80331	1.57e-07	7.10411	3.89e-06	4.22672	0.0363541	NA	NA	6.4203	1.02e-17	2.78397	0.0497628	NA	NA	NA	NA	IL12p40	interleukin 12B
200	ENSBTAG00000004746	2.50453	0.00905299	NA	NA	NA	NA	NA	NA	3.15001	7.19e-06	NA	NA	NA	NA	NA	NA	NA	NA
201	ENSBTAG00000004770	5.3084	0.000105287	5.33053	8.6e-05	4.56425	0.00216828	3.73182	0.0314281	3.91317	0.0227835	NA	NA	NA	NA	4.33553	0.0236588	SCN4A	sodium voltage-gated channel alpha subunit 4
202	ENSBTAG00000004787	3.31475	3.81e-07	3.04203	1.16e-05	2.19916	0.0232023	NA	NA	3.86239	1.47e-12	NA	NA	NA	NA	NA	NA	METRNL	meteorin like, glial cell differentiation regulator
203	ENSBTAG00000004789	3.65069	0.000198921	3.1046	0.00436902	NA	NA	NA	NA	4.30005	1.46e-07	NA	NA	NA	NA	NA	NA	LGR6	leucine rich repeat containing G protein-coupled receptor 6
204	ENSBTAG00000004842	3.49878	2.54e-05	3.18293	0.000300235	2.7822	0.00531093	NA	NA	4.24236	3.32e-11	NA	NA	NA	NA	NA	NA	RSPRY1	ring finger and SPRY domain containing 1
205	ENSBTAG00000004873	2.284	0.014805	2.16181	0.0231284	NA	NA	NA	NA	2.59288	9.82e-05	NA	NA	NA	NA	NA	NA	CCNL2	cyclin L2
206	ENSBTAG00000005008	2.31452	0.0065018	2.56779	0.000471762	2.40719	0.00252352	2.31423	0.00555032	3.39232	6.09e-10	2.74845	0.000170758	2.17311	0.0187533	2.28541	0.0134949	WSB1	WD repeat and SOCS box containing 1
207	ENSBTAG00000005018	3.93526	1.25e-08	3.81656	6.33e-08	3.10893	0.000123564	2.57836	0.00645297	5.09694	5.7e-12	2.97365	0.0120895	NA	NA	NA	NA	NFAM1	NFAT activating protein with ITAM motif 1
208	ENSBTAG00000005043	5.48632	2.3e-08	4.76312	4.77e-06	NA	NA	NA	NA	5.04713	6.97e-16	2.8621	0.00383605	NA	NA	NA	NA	TIMP1	TIMP metallopeptidase inhibitor 1
209	ENSBTAG00000005062	3.77479	7.42e-08	3.15361	5.52e-05	2.45936	0.013138	NA	NA	3.904	7.7e-12	2.38245	0.0142002	NA	NA	2.7739	0.000793924	TEC	tec protein tyrosine kinase
210	ENSBTAG00000005089	2.15415	0.0216992	NA	NA	NA	NA	NA	NA	2.51624	0.000588379	NA	NA	NA	NA	NA	NA	RHBDD2	rhomboid domain containing 2
211	ENSBTAG00000005091	2.72144	0.0123282	NA	NA	NA	NA	NA	NA	3.23764	0.000132722	NA	NA	NA	NA	NA	NA	DGKG	diacylglycerol kinase gamma
212	ENSBTAG00000005182	2.88291	7.27e-05	2.94762	3.46e-05	2.35553	0.00810118	NA	NA	2.92669	7.82e-05	NA	NA	NA	NA	NA	NA	BoLA-NC	major histocompatibility complex, class I, A
213	ENSBTAG00000005195	2.8534	0.0247191	NA	NA	NA	NA	NA	NA	2.11736	0.0017522	NA	NA	NA	NA	NA	NA	ZNF200	zinc finger protein 200
214	ENSBTAG00000005200	5.07466	7.08e-05	4.2108	0.00256211	3.39892	0.0434318	NA	NA	7.87403	2.23e-06	5.48377	0.0130228	NA	NA	6.05738	0.00403241	WDR64	WD repeat domain 64
215	ENSBTAG00000005215	3.40021	5.44e-07	3.33593	1.31e-06	2.763	0.000556653	2.39381	0.00977626	3.79679	4.24e-12	NA	NA	NA	NA	NA	NA	IL10RA	interleukin 10 receptor subunit alpha
216	ENSBTAG00000005251	2.68268	0.0413061	2.58431	0.040088	NA	NA	NA	NA	NA	NA	NA	NA	NA	NA	NA	NA	LOC516599	tripartite motif-containing protein 5
217	ENSBTAG00000005273	3.17387	0.00136168	2.49236	0.0423721	NA	NA	NA	NA	4.45469	3.61e-09	NA	NA	NA	NA	NA	NA	IL1R1	interleukin 1 receptor type 1
218	ENSBTAG00000005339	4.52335	7.47e-08	4.05446	5.14e-06	3.44359	0.000510656	2.69985	0.0289714	4.36665	7.22e-14	2.35127	0.0296299	NA	NA	NA	NA	VEGF	vascular endothelial growth factor A
219	ENSBTAG00000005413	2.73692	5.72e-07	3.09843	1.22e-09	2.55034	1.9e-05	NA	NA	2.73703	6.46e-07	2.0484	0.0238997	NA	NA	2.28469	0.00349329	NLRC5	NLR family CARD domain containing 5
220	ENSBTAG00000005430	3.09542	0.00466955	3.11343	0.00304683	NA	NA	NA	NA	3.63193	5.78e-09	NA	NA	NA	NA	2.34069	0.035494	NA	NA
221	ENSBTAG00000005443	2.30772	0.032002	NA	NA	NA	NA	NA	NA	2.67457	9.05e-05	2.28507	0.0178648	NA	NA	NA	NA	MIER1	MIER1 transcriptional regulator
222	ENSBTAG00000005474	3.00761	0.000296693	2.71479	0.00239755	2.25747	0.0467277	NA	NA	3.48744	1.2e-08	NA	NA	NA	NA	NA	NA	CREB	cAMP responsive element binding protein 1
223	ENSBTAG00000005493	1.92795	0.0210638	2.04809	0.00410648	NA	NA	NA	NA	2.31575	0.000582604	NA	NA	NA	NA	NA	NA	TBC1D14	TBC1 domain family member 14
224	ENSBTAG00000005564	2.87597	0.000253897	2.67187	0.00124909	2.37771	0.0126891	2.22047	0.0365706	3.17901	1.3e-07	NA	NA	NA	NA	2.20391	0.0384297	PIAS1	protein inhibitor of activated STAT 1
225	ENSBTAG00000005622	3.42755	5.57e-06	2.92075	0.000527262	NA	NA	NA	NA	3.52622	2.09e-09	NA	NA	NA	NA	NA	NA	LITAF	lipopolysaccharide induced TNF factor
226	ENSBTAG00000005650	2.35306	0.000656854	2.0229	0.013758	NA	NA	NA	NA	3.57487	7.4e-08	NA	NA	NA	NA	NA	NA	SCAP2	src kinase associated phosphoprotein 2
227	ENSBTAG00000005725	4.39298	0.00562567	4.46886	0.00308621	3.76672	0.0304198	NA	NA	NA	NA	NA	NA	NA	NA	NA	NA	INDOL1	indoleamine 2,3-dioxygenase 2
228	ENSBTAG00000005744	-2.17887	0.00182716	-2.60853	5.44e-06	-2.17093	0.00178926	-2.2908	0.000390694	-2.25571	0.00427238	-2.47979	0.00248604	-2.13552	0.0258624	-2.32581	0.0103061	PHB:PPT	coenzyme Q2, polyprenyltransferase
229	ENSBTAG00000005816	3.41187	5.91e-08	3.31772	2.57e-07	2.59034	0.000936879	2.09562	0.0426441	3.80745	3.8e-10	2.73228	0.00200676	2.56385	0.00401878	3.02191	0.000208317	ISGF3G	interferon regulatory factor 9
230	ENSBTAG00000005841	3.62011	4.11e-05	3.60861	4.23e-05	2.97559	0.00369954	2.53216	0.0398966	4.32991	4.86e-13	2.49741	0.0148837	NA	NA	NA	NA	LOC782062	leukocyte immunoglobulin-like receptor subfamily A member 6
231	ENSBTAG00000005861	2.47807	0.0350855	NA	NA	NA	NA	NA	NA	3.57466	1.04e-05	NA	NA	NA	NA	NA	NA	CCNT1	cyclin T1
232	ENSBTAG00000005914	5.07201	0.00114761	5.83973	4.82e-05	5.22411	0.000658441	5.06402	0.00105537	3.709	0.0212616	NA	NA	NA	NA	NA	NA	LOC514818	olfactory receptor, family 4, subfamily B, member 1-like
233	ENSBTAG00000005923	2.51235	0.0123336	2.52248	0.00771046	NA	NA	NA	NA	3.0795	2.6e-06	NA	NA	NA	NA	NA	NA	ABTB2	ankyrin repeat and BTB domain containing 2
234	ENSBTAG00000005947	4.78205	2.1e-08	4.30751	1.51e-06	3.50692	0.000561584	2.8188	0.0214752	5.51352	9.01e-12	NA	NA	NA	NA	NA	NA	PLAU	plasminogen activator, urokinase
235	ENSBTAG00000005958	3.13715	6.41e-06	3.3965	3.36e-07	2.65902	0.000933023	2.34503	0.0109099	4.03606	3.34e-10	2.99406	0.000801833	2.32346	0.0452085	2.52317	0.0226997	PYK2	protein tyrosine kinase 2 beta
236	ENSBTAG00000005973	3.02566	0.000446002	2.6482	0.00546784	NA	NA	NA	NA	3.31493	0.000150265	NA	NA	NA	NA	2.67978	0.0423755	OVGP1	oviductal glycoprotein 1
237	ENSBTAG00000005978	3.99277	1.99e-10	3.86351	1.62e-09	3.04286	4.35e-05	2.67692	0.000999127	4.27579	2.25e-14	2.56309	0.00463398	2.25744	0.0275497	2.80885	0.000737604	PIK3R5	phosphoinositide-3-kinase regulatory subunit 5
238	ENSBTAG00000006017	4.37843	6.93e-07	4.17437	4.13e-06	3.44977	0.000754609	2.71263	0.0344241	4.67938	2.81e-14	NA	NA	NA	NA	NA	NA	NFKB2	nuclear factor kappa B subunit 2
239	ENSBTAG00000006066	2.8638	0.00075493	2.55954	0.00567498	NA	NA	NA	NA	3.78227	2.44e-08	NA	NA	NA	NA	NA	NA	CDS2	CDP-diacylglycerol synthase 2
240	ENSBTAG00000006078	3.46002	9.11e-09	3.8373	3.69e-11	3.22878	7.03e-07	2.51852	0.00100655	3.04866	0.000247721	2.7991	0.008123	NA	NA	3.50757	6.47e-05	NA	NA
241	ENSBTAG00000006125	2.57856	3.49e-05	2.52498	6.65e-05	NA	NA	NA	NA	3.51605	2.66e-06	NA	NA	NA	NA	NA	NA	PLK3	polo like kinase 3
242	ENSBTAG00000006132	3.24877	4.42e-05	3.4291	8.23e-06	2.78001	0.0021931	NA	NA	2.44375	7.29e-05	2.26903	0.00393901	NA	NA	NA	NA	DENND3	DENN domain containing 3
243	ENSBTAG00000006136	5.57397	3.01e-08	4.40698	7.06e-05	3.21541	0.0209986	NA	NA	5.65859	3.99e-20	2.56796	0.0254397	NA	NA	NA	NA	CDA	cytidine deaminase
244	ENSBTAG00000006155	4.57893	7.32e-09	5.02588	7.52e-11	4.6336	2.05e-08	4.12317	6.34e-07	4.39473	2.5e-11	3.66333	7.83e-06	3.26147	8.44e-05	2.85313	0.00524918	CCRL2	C-C motif chemokine receptor like 2
245	ENSBTAG00000006156	3.66961	0.00842831	3.11437	0.0423527	NA	NA	NA	NA	4.54249	2.6e-07	3.83723	0.000626893	NA	NA	3.08823	0.0270944	BST1	bone marrow stromal cell antigen 1
246	ENSBTAG00000006193	3.82877	1.36e-06	3.49786	2.86e-05	2.77133	0.00606215	NA	NA	4.16465	4.78e-12	NA	NA	NA	NA	NA	NA	IRAK-2	interleukin 1 receptor associated kinase 2
247	ENSBTAG00000006221	3.29755	0.0346359	NA	NA	NA	NA	NA	NA	5.49156	4.77e-05	NA	NA	NA	NA	NA	NA	GPR97	adhesion G protein-coupled receptor G3
248	ENSBTAG00000006223	4.30071	8.17e-07	3.78541	4.83e-05	3.03333	0.00593292	3.0041	0.0071778	4.24354	2.17e-11	4.20838	4.65e-09	3.42026	5.51e-06	3.66333	2.63e-06	C2H1orf38	thymocyte selection associated family member 2
249	ENSBTAG00000006240	3.34004	1.01e-08	3.23	6.33e-08	2.6255	0.000193651	2.35346	0.00253297	4.54978	1.16e-10	2.89623	0.00810867	NA	NA	2.8673	0.011321	TLR4	toll like receptor 4
250	ENSBTAG00000006291	3.1126	0.000539073	2.7431	0.00526251	2.41572	0.0374407	NA	NA	3.36385	3.61e-09	NA	NA	NA	NA	NA	NA	CYLD	CYLD lysine 63 deubiquitinase
251	ENSBTAG00000006322	4.34385	1.29e-07	3.98964	3.63e-06	3.11508	0.00223892	NA	NA	5.22835	1.25e-17	NA	NA	NA	NA	NA	NA	RAB6IP1	DENN domain containing 5A
252	ENSBTAG00000006335	2.13125	0.00114377	2.44787	1.11e-05	2.07583	0.00216113	NA	NA	2.78967	4.25e-05	2.2691	0.0254953	NA	NA	NA	NA	STAT6	signal transducer and activator of transcription 6
253	ENSBTAG00000006343	4.50329	1.92e-07	4.20983	2.71e-06	3.54608	0.000388683	3.50136	0.00044077	7.19981	2.69e-17	4.15735	0.000500026	3.78104	0.00153563	3.46158	0.0139662	IL-1R2	interleukin 1 receptor type 2
254	ENSBTAG00000006345	7.5461	0.00215497	6.93516	0.00520111	6.67538	0.00956998	6.55604	0.0122356	NA	NA	NA	NA	NA	NA	NA	NA	ART1	ADP-ribosyltransferase 1
255	ENSBTAG00000006354	4.10857	0.000573317	3.51736	0.00660532	NA	NA	NA	NA	4.03577	2.6e-05	NA	NA	NA	NA	NA	NA	HP	haptoglobin
256	ENSBTAG00000006378	1.90242	0.0030987	1.85152	0.00451602	NA	NA	NA	NA	2.3035	1.24e-05	NA	NA	NA	NA	NA	NA	RIPK1	receptor interacting serine/threonine kinase 1
257	ENSBTAG00000006384	5.53168	0.00737189	NA	NA	NA	NA	NA	NA	5.14442	0.0193999	NA	NA	NA	NA	NA	NA	NA	NA
258	ENSBTAG00000006466	3.25242	1.88e-06	3.03351	2.31e-05	2.4703	0.00440251	NA	NA	3.6386	8.62e-09	2.48322	0.0137993	NA	NA	2.57158	0.0093248	CD53	CD53 molecule
259	ENSBTAG00000006505	4.64522	3.51e-08	4.38261	4.46e-07	3.20016	0.00243078	3.08798	0.004439	6.65059	1.84e-07	4.53843	0.0118095	NA	NA	NA	NA	S100A9	S100 calcium binding protein A9
260	ENSBTAG00000006523	4.15449	2.06e-07	3.89016	2.88e-06	2.92583	0.00402357	2.49386	0.0419212	5.35149	1.37e-11	3.22424	0.00795112	NA	NA	NA	NA	MnSOD	superoxide dismutase 2
261	ENSBTAG00000006539	4.05544	1.83e-06	3.14637	0.00151848	2.70642	0.0198346	NA	NA	4.19871	9.64e-08	3.07574	0.00652181	NA	NA	3.33184	0.00182208	NA	NA
262	ENSBTAG00000006561	3.02178	0.000563772	3.20334	0.00011067	2.65545	0.00689892	NA	NA	3.07409	5.4e-08	NA	NA	NA	NA	NA	NA	RASGEF1B	RasGEF domain family member 1B
263	ENSBTAG00000006566	7.48818	3.29e-15	6.24419	1.89e-10	5.43663	2.84e-07	4.23101	0.000192759	7.14922	1.12e-25	3.86322	5.68e-05	3.70134	5.9e-05	5.44966	3.04e-11	GPR43	free fatty acid receptor 2
264	ENSBTAG00000006581	2.31758	0.0155462	NA	NA	NA	NA	NA	NA	2.38358	2.71e-05	NA	NA	NA	NA	NA	NA	CCDC82	coiled-coil domain containing 82
265	ENSBTAG00000006601	3.15411	3.81e-06	2.98036	2.75e-05	2.41588	0.00545152	NA	NA	2.97067	1.49e-07	NA	NA	NA	NA	NA	NA	KSR1	kinase suppressor of ras 1
266	ENSBTAG00000006608	3.89217	2.36e-07	3.33751	5.01e-05	2.84142	0.00261861	NA	NA	3.68007	1.18e-12	NA	NA	NA	NA	NA	NA	GGTLA1	gamma-glutamyltransferase 5
267	ENSBTAG00000006615	2.54242	0.000391956	2.59919	0.000183441	1.97889	0.0474742	NA	NA	2.54536	4.17e-05	NA	NA	NA	NA	2.0798	0.03337	CASP7	caspase 7
268	ENSBTAG00000006616	3.2574	2.81e-05	2.78314	0.00140593	NA	NA	NA	NA	4.42905	2.91e-13	NA	NA	NA	NA	NA	NA	PTPN1	protein tyrosine phosphatase, non-receptor type 1
269	ENSBTAG00000006654	3.84245	1.88e-05	3.24629	0.00107841	2.56719	0.043167	NA	NA	4.24458	2.06e-11	2.64206	0.00957796	NA	NA	2.63325	0.0121103	TANK	TRAF family member associated NFKB activator
270	ENSBTAG00000006663	2.24196	0.00762922	2.02291	0.0301771	NA	NA	NA	NA	2.87924	2.46e-05	NA	NA	NA	NA	NA	NA	NA	NA
271	ENSBTAG00000006683	4.57084	8.44e-06	4.20272	8.32e-05	3.42839	0.00535275	3.54425	0.0032033	3.37086	0.0137618	3.34873	0.0415934	3.99387	0.00235231	NA	NA	ZFYVE28	zinc finger FYVE-type containing 28
272	ENSBTAG00000006685	4.32393	2.18e-06	3.77451	0.000118816	2.80278	0.0262377	NA	NA	3.2355	0.000132856	NA	NA	NA	NA	NA	NA	IL10	interleukin 10
273	ENSBTAG00000006692	3.67831	0.0471213	3.72574	0.0255343	3.57343	0.0440003	NA	NA	4.25485	6.11e-05	NA	NA	NA	NA	NA	NA	IL19	interleukin 19
274	ENSBTAG00000006695	2.36281	0.00635493	2.36573	0.00439175	2.07573	0.0410987	NA	NA	2.31274	1.61e-05	NA	NA	NA	NA	NA	NA	NA	NA
275	ENSBTAG00000006697	3.25851	0.0016935	2.6244	0.0342699	2.64436	0.0354794	NA	NA	2.90016	2.94e-05	NA	NA	NA	NA	NA	NA	RICTOR	RPTOR independent companion of MTOR complex 2
276	ENSBTAG00000006707	2.47523	0.00601712	2.49663	0.00365297	NA	NA	NA	NA	1.86489	0.03017	NA	NA	NA	NA	NA	NA	ACSL5	acyl-CoA synthetase long chain family member 5
277	ENSBTAG00000006729	2.99798	0.00234101	3.01356	0.00160133	2.53479	0.0285456	NA	NA	3.50327	1.44e-07	NA	NA	NA	NA	NA	NA	ARID5B	AT-rich interaction domain 5B
278	ENSBTAG00000006751	2.24513	0.0027075	1.89219	0.044295	NA	NA	NA	NA	2.73249	3.41e-05	NA	NA	NA	NA	NA	NA	PAPD4	terminal nucleotidyltransferase 2
279	ENSBTAG00000006771	2.58647	0.00435653	NA	NA	NA	NA	NA	NA	4.15034	9.45e-11	NA	NA	NA	NA	NA	NA	FRY	FRY microtubule binding protein
280	ENSBTAG00000006780	5.29129	0.000166852	4.12767	0.00923684	NA	NA	NA	NA	3.85692	3.65e-08	NA	NA	NA	NA	NA	NA	NAPSA	napsin A aspartic peptidase
281	ENSBTAG00000006817	1.92518	0.0335524	2.07229	0.0054648	NA	NA	NA	NA	2.51838	0.00264402	NA	NA	NA	NA	NA	NA	c-cbl-like	Cbl proto-oncogene
282	ENSBTAG00000006859	3.80461	4.11e-05	3.61022	0.000152441	3.19161	0.00246309	2.915	0.0107626	3.68608	3.74e-06	3.37289	0.000606137	2.54398	0.0457897	2.80547	0.0198952	NA	NA
283	ENSBTAG00000006894	5.44919	3.6e-14	5.28091	3.64e-13	3.97187	2.14e-06	2.87882	0.00461456	4.26754	2.83e-10	3.233	0.000402158	2.60587	0.015448	3.10351	0.00116895	NOS2A	nitric oxide synthase 2
284	ENSBTAG00000006921	3.2327	1.12e-05	2.63206	0.00221367	2.284	0.0273043	2.62724	0.00277462	3.1489	1.33e-05	3.84919	1.5e-07	3.43041	2.82e-06	3.12568	0.00024765	ABCA6	ATP binding cassette subfamily A member 6
285	ENSBTAG00000006937	2.56943	0.00861202	NA	NA	NA	NA	NA	NA	2.39016	0.0229025	3.32557	0.00015514	2.66517	0.00914662	NA	NA	ABCA10	ATP binding cassette subfamily A member 10
286	ENSBTAG00000006939	2.86436	5.45e-05	2.9977	1.26e-05	2.273	0.0117873	2.1568	0.0283541	3.95019	2.3e-07	NA	NA	NA	NA	NA	NA	FGD3	FYVE, RhoGEF and PH domain containing 3
287	ENSBTAG00000006982	1.73682	0.0355386	NA	NA	NA	NA	NA	NA	2.60126	6.52e-05	NA	NA	NA	NA	NA	NA	RAB5B	RAB5C, member RAS oncogene family
288	ENSBTAG00000006984	4.14015	1.36e-06	3.33963	0.000580946	2.84141	0.0116289	2.6195	0.036071	5.09183	4.87e-10	3.39015	0.00436643	NA	NA	3.36846	0.00571647	DAF	CD55 molecule (Cromer blood group)
289	ENSBTAG00000006990	3.62191	0.033415	NA	NA	NA	NA	NA	NA	3.51171	0.000648463	NA	NA	NA	NA	NA	NA	C29H11orf9	myelin regulatory factor
290	ENSBTAG00000006998	3.64671	3.36e-06	3.31407	6.69e-05	2.57472	0.013778	2.36659	0.0453335	4.49572	3.32e-11	2.86811	0.00606453	NA	NA	NA	NA	RASGRP4	RAS guanyl releasing protein 4
291	ENSBTAG00000006999	3.82264	3.1e-07	3.81757	4.02e-07	2.96202	0.000934427	3.10703	0.000267804	4.94217	7.23e-11	3.65924	0.000299124	2.92748	0.0119338	2.89292	0.0244478	RYR1	ryanodine receptor 1
292	ENSBTAG00000007058	2.29066	0.0304257	NA	NA	NA	NA	NA	NA	3.15697	2.79e-05	NA	NA	NA	NA	NA	NA	NA	NA
293	ENSBTAG00000007073	3.9392	0.000144066	4.45948	4.16e-06	4.0754	7.86e-05	3.94082	0.000127638	3.90203	0.000261163	3.31472	0.0209724	3.77075	0.00168119	3.35163	0.0220887	CPU	carboxypeptidase B2
294	ENSBTAG00000007079	2.22963	0.00467728	2.01847	0.0207605	NA	NA	NA	NA	3.13598	7.48e-07	NA	NA	NA	NA	NA	NA	LCP1	lymphocyte cytosolic protein 1
295	ENSBTAG00000007092	4.89789	0.0118968	NA	NA	NA	NA	4.61776	0.0185706	NA	NA	NA	NA	NA	NA	NA	NA	GRPR	gastrin releasing peptide receptor
296	ENSBTAG00000007118	2.41496	0.000438504	2.54287	8.37e-05	2.12311	0.00815889	1.91643	0.0473262	2.642	8.97e-07	NA	NA	NA	NA	NA	NA	SMURF1	SMAD specific E3 ubiquitin protein ligase 1
297	ENSBTAG00000007156	2.71901	0.0090412	NA	NA	NA	NA	NA	NA	4.46933	7.06e-08	NA	NA	NA	NA	NA	NA	AGAP2	ArfGAP with GTPase domain, ankyrin repeat and PH domain 2
298	ENSBTAG00000007158	2.79731	0.00435653	NA	NA	NA	NA	NA	NA	3.68119	1.74e-08	NA	NA	NA	NA	NA	NA	TSPAN31	tetraspanin 31
299	ENSBTAG00000007176	3.16896	0.000340502	NA	NA	NA	NA	NA	NA	3.0618	8.57e-05	NA	NA	NA	NA	NA	NA	GDPD1	glycerophosphodiester phosphodiesterase domain containing 1
300	ENSBTAG00000007191	3.06664	0.00192959	3.64781	2.33e-05	2.87953	0.00541292	NA	NA	2.9196	0.00181194	NA	NA	NA	NA	NA	NA	RANTES	C-C motif chemokine ligand 5
301	ENSBTAG00000007193	3.59047	1.75e-06	3.19901	7.36e-05	NA	NA	NA	NA	5.48806	4.36e-06	3.7913	0.0329178	NA	NA	NA	NA	CCL16	C-C motif chemokine ligand 16
302	ENSBTAG00000007208	4.36936	3.51e-06	3.59101	0.000609464	2.90574	0.0216761	NA	NA	4.13554	1.79e-12	NA	NA	NA	NA	NA	NA	HDAC11	histone deacetylase 11
303	ENSBTAG00000007213	3.6042	1.39e-09	3.28548	1.64e-07	2.72323	0.000182798	2.44449	0.0021924	4.1792	1.1e-12	NA	NA	NA	NA	NA	NA	MYD-1	signal regulatory protein alpha
304	ENSBTAG00000007239	6.53237	5.43e-08	5.51794	1.64e-05	4.03732	0.00788905	NA	NA	7.59394	1.33e-19	NA	NA	NA	NA	3.83277	0.00274357	tsg-6	TNF alpha induced protein 6
305	ENSBTAG00000007280	3.18619	0.000188266	2.33696	0.0413185	NA	NA	NA	NA	3.69685	5.98e-10	2.32351	0.0250119	NA	NA	NA	NA	NA	NA
306	ENSBTAG00000007318	2.39908	0.00854289	NA	NA	NA	NA	NA	NA	2.77744	5.79e-06	NA	NA	NA	NA	NA	NA	ZNF687	zinc finger protein 687
307	ENSBTAG00000007334	3.48029	0.00108585	4.21564	7.41e-06	3.75264	0.000223954	3.0106	0.0119302	3.30046	2.99e-07	NA	NA	NA	NA	NA	NA	NFKBID	NFKB inhibitor delta
308	ENSBTAG00000007343	2.72866	0.000304429	2.32329	0.00803894	NA	NA	NA	NA	3.44709	2.05e-06	NA	NA	NA	NA	NA	NA	PDLIM7	PDZ and LIM domain 7
309	ENSBTAG00000007348	5.30003	8.36e-07	4.83136	1.69e-05	4.10211	0.000897014	NA	NA	4.25065	1.99e-06	NA	NA	NA	NA	NA	NA	STRA6	stimulated by retinoic acid 6
310	ENSBTAG00000007361	2.14151	0.0233202	2.09156	0.0218336	NA	NA	NA	NA	3.25422	1.73e-06	NA	NA	NA	NA	NA	NA	EHD1	EH domain containing 1
311	ENSBTAG00000007519	3.18187	9.06e-08	2.77107	2.55e-05	2.06951	0.0251239	NA	NA	3.20439	2.51e-12	2.39424	0.000276514	NA	NA	2.53161	5.33e-05	ADAR	adenosine deaminase, RNA specific
312	ENSBTAG00000007531	4.15864	2.76e-07	3.56572	5.01e-05	2.76709	0.0108206	NA	NA	4.91347	4.44e-13	NA	NA	NA	NA	NA	NA	NCF4	neutrophil cytosolic factor 4
313	ENSBTAG00000007581	3.44408	0.000393275	3.14948	0.00203938	2.71836	0.022936	NA	NA	4.35451	9.54e-10	2.78586	0.0135928	NA	NA	NA	NA	ADORA2B	adenosine A2b receptor
314	ENSBTAG00000007584	2.72836	0.0387921	NA	NA	NA	NA	NA	NA	2.32101	0.0333012	NA	NA	NA	NA	NA	NA	INPP1	inositol polyphosphate-1-phosphatase
315	ENSBTAG00000007599	3.56469	5.73e-06	3.25739	8.79e-05	2.66995	0.00714135	NA	NA	4.1879	2.5e-14	NA	NA	NA	NA	NA	NA	IKBKB	inhibitor of nuclear factor kappa B kinase subunit beta
316	ENSBTAG00000007626	3.08722	4.49e-05	2.96524	0.000133638	NA	NA	NA	NA	4.22671	2.61e-09	NA	NA	NA	NA	NA	NA	IL2RG	interleukin 2 receptor subunit gamma
317	ENSBTAG00000007636	2.84981	9.93e-05	2.77048	0.000199112	2.43299	0.00441726	NA	NA	2.91628	3.77e-06	NA	NA	NA	NA	NA	NA	IrakM	interleukin 1 receptor associated kinase 3
318	ENSBTAG00000007644	1.80232	0.0462939	1.92615	0.0084243	NA	NA	NA	NA	2.44242	0.00163591	2.27208	0.0245064	NA	NA	NA	NA	GNG7	G protein subunit gamma 7
319	ENSBTAG00000007659	2.78608	0.000117309	NA	NA	NA	NA	NA	NA	2.78221	0.0241056	NA	NA	NA	NA	NA	NA	CORO2A	coronin 2A
320	ENSBTAG00000007708	3.18208	0.00297889	3.06292	0.00428914	NA	NA	NA	NA	3.91862	1.2e-07	NA	NA	NA	NA	NA	NA	NLGN3	neuroligin 3
321	ENSBTAG00000007788	2.57878	0.00152691	2.54114	0.00163914	NA	NA	NA	NA	3.30004	8.64e-10	NA	NA	NA	NA	NA	NA	GRIPAP1	GRIP1 associated protein 1
322	ENSBTAG00000007804	3.50504	5.92e-08	3.61429	1.82e-08	2.89059	0.000117992	2.56919	0.00181467	3.94722	5.66e-11	NA	NA	NA	NA	NA	NA	RILPL2	Rab interacting lysosomal protein like 2
323	ENSBTAG00000007823	3.86756	0.000230561	NA	NA	NA	NA	NA	NA	2.38136	0.0276549	NA	NA	NA	NA	NA	NA	TG	thyroglobulin
324	ENSBTAG00000007828	3.57489	1.62e-05	2.73122	0.00666977	NA	NA	NA	NA	4.05469	9.64e-08	2.91583	0.00945944	2.6134	0.0326248	3.27916	0.00131297	SLA	Src like adaptor
325	ENSBTAG00000007867	2.46862	0.00779484	2.59416	0.00212653	2.31853	0.0178128	NA	NA	2.37417	3.01e-06	1.87078	0.0254397	NA	NA	NA	NA	STAT1	signal transducer and activator of transcription 1
326	ENSBTAG00000007881	3.96962	0.000347898	3.30348	0.00762073	2.90811	0.0420864	NA	NA	3.85654	7.25e-10	3.33128	1.87e-05	3.10272	5.06e-05	4.22803	6.36e-10	NA	NA
327	ENSBTAG00000007901	4.63206	6.61e-06	4.11891	0.000156632	3.13723	0.0194126	NA	NA	6.83067	3.02e-15	4.69074	2.76e-05	3.25947	0.0191386	3.53892	0.0106438	NA	NA
328	ENSBTAG00000007909	3.13536	2e-05	2.84357	0.000300365	2.25842	0.027291	NA	NA	3.49893	4.52e-08	NA	NA	NA	NA	NA	NA	NOTCH2	notch 2
329	ENSBTAG00000007922	3.23446	0.0177787	NA	NA	NA	NA	NA	NA	2.88922	0.000483457	NA	NA	NA	NA	NA	NA	RNF24	ring finger protein 24
330	ENSBTAG00000007927	3.80762	3.01e-06	3.16911	0.000530182	NA	NA	NA	NA	3.48729	3.39e-05	2.61177	0.0459621	NA	NA	NA	NA	SLAM	signaling lymphocytic activation molecule family member 1
331	ENSBTAG00000007932	4.60677	6.09e-13	4.1016	1.15e-09	3.25227	2.45e-05	2.94862	0.000269532	4.9784	3.97e-15	2.97974	0.00192886	2.38315	0.0492753	2.78739	0.00799297	HCK	HCK proto-oncogene, Src family tyrosine kinase
332	ENSBTAG00000007956	2.86533	6.02e-10	2.34053	1.81e-05	2.13364	0.000498869	1.80349	0.0246192	2.31081	0.000779739	2.35791	0.00258137	2.35588	0.00132689	2.35163	0.00325056	FRAT1	FRAT1, WNT signaling pathway regulator
333	ENSBTAG00000007974	2.668	0.00344276	NA	NA	NA	NA	NA	NA	3.7983	1.98e-08	NA	NA	NA	NA	NA	NA	WTAP	WT1 associated protein
334	ENSBTAG00000007988	2.45988	0.0118987	2.63484	0.00229833	2.38822	0.0148285	2.24494	0.0380935	4.05225	5.27e-10	2.44774	0.0323192	NA	NA	NA	NA	STX2	syntaxin 2
335	ENSBTAG00000007994	3.54518	7.23e-06	2.68796	0.005715	NA	NA	2.46218	0.0259734	2.69995	0.0264196	NA	NA	NA	NA	NA	NA	OSCP1	organic solute carrier partner 1
336	ENSBTAG00000008008	3.17685	1.88e-06	2.9648	2.31e-05	2.63983	0.000726706	2.41628	0.00463346	3.96004	3.21e-11	2.5758	0.00623492	NA	NA	NA	NA	TLR2	toll like receptor 2
337	ENSBTAG00000008096	3.65946	3.35e-05	3.05576	0.00203617	NA	NA	NA	NA	NA	NA	NA	NA	NA	NA	NA	NA	EDN1	endothelin 1
338	ENSBTAG00000008100	2.6533	0.0169376	2.61827	0.0131149	NA	NA	NA	NA	NA	NA	NA	NA	NA	NA	NA	NA	C10orf132	golgin A7 family member B
339	ENSBTAG00000008140	5.57476	1.93e-06	5.15197	2.16e-05	4.73131	0.000220384	3.7684	0.0103323	4.38894	1.01e-05	NA	NA	NA	NA	3.46649	0.0129766	SIMP	fibroblast activation protein alpha
340	ENSBTAG00000008142	3.91126	1.75e-06	3.21347	0.000491286	2.63813	0.0182367	NA	NA	4.036	1.61e-11	2.6561	0.00398593	NA	NA	3.31227	1.52e-05	IFIH1	interferon induced with helicase C domain 1
341	ENSBTAG00000008223	4.71411	1.65e-07	3.9317	6.48e-05	3.39748	0.00193891	NA	NA	4.85167	9.47e-13	NA	NA	NA	NA	NA	NA	NLRC4	NLR family CARD domain containing 4
342	ENSBTAG00000008259	4.1774	2.15e-08	3.80234	1.22e-06	3.16308	0.00038045	2.85633	0.0029842	3.00434	0.00017648	NA	NA	NA	NA	NA	NA	NA	NA
343	ENSBTAG00000008260	2.2979	0.0128109	NA	NA	NA	NA	NA	NA	2.85036	0.000310025	NA	NA	NA	NA	NA	NA	UBE2W	ubiquitin conjugating enzyme E2 W
344	ENSBTAG00000008269	3.85004	0.000229414	3.24942	0.00501892	2.75106	0.0481248	NA	NA	4.33915	3.21e-11	2.66911	0.011921	NA	NA	2.7349	0.00958428	RNF149	ring finger protein 149
345	ENSBTAG00000008271	4.07386	0.0213533	NA	NA	NA	NA	NA	NA	3.41039	1.19e-06	NA	NA	NA	NA	NA	NA	C12H13orf33	mesenteric estrogen dependent adipogenesis
346	ENSBTAG00000008293	2.65941	0.000607194	2.18013	0.0219915	NA	NA	NA	NA	3.7251	9.15e-08	2.93886	0.00211024	NA	NA	2.58197	0.0233888	GPCPD1	glycerophosphocholine phosphodiesterase 1
347	ENSBTAG00000008294	2.94601	0.000276918	2.72541	0.00142604	2.39834	0.0160743	2.6304	0.00347192	5.15258	3.81e-13	2.7152	0.0295328	NA	NA	NA	NA	KCNJ2	potassium voltage-gated channel subfamily J member 2
348	ENSBTAG00000008320	2.74445	2.04e-05	2.29867	0.00244386	NA	NA	NA	NA	4.41917	4.61e-07	2.92407	0.0379294	NA	NA	NA	NA	2005-09-01	septin 5
349	ENSBTAG00000008330	2.40308	0.00483211	2.42806	0.00284213	NA	NA	NA	NA	2.57064	2.82e-05	NA	NA	NA	NA	NA	NA	RNF19B	ring finger protein 19B
350	ENSBTAG00000008338	3.35581	0.0232574	NA	NA	NA	NA	NA	NA	NA	NA	NA	NA	NA	NA	NA	NA	PLCB1	phospholipase C beta 1
351	ENSBTAG00000008353	2.52197	0.0254975	NA	NA	NA	NA	NA	NA	3.75757	2.16e-05	NA	NA	NA	NA	NA	NA	CIP1	cyclin dependent kinase inhibitor 1A
352	ENSBTAG00000008401	2.61948	0.000654529	2.59853	0.000661365	2.18955	0.0205852	2.17294	0.0243011	3.19256	1.82e-05	2.45847	0.0309584	NA	NA	NA	NA	PFKFB3	6-phosphofructo-2-kinase/fructose-2,6-biphosphatase 3
353	ENSBTAG00000008411	2.49846	0.0225009	3.14968	0.000160314	2.74737	0.00369445	2.60268	0.00948718	3.20875	4.42e-07	NA	NA	NA	NA	NA	NA	PLEKHQ1	pleckstrin homology domain containing O2
354	ENSBTAG00000008428	4.07687	1.2e-05	3.405	0.000970934	NA	NA	NA	NA	5.75837	7.89e-10	4.21183	0.000722446	3.19222	0.0341829	3.28266	0.0385921	UPP1	uridine phosphorylase 1
355	ENSBTAG00000008432	2.27079	0.0109083	2.16618	0.0162727	NA	NA	NA	NA	2.52473	1.25e-05	NA	NA	NA	NA	NA	NA	NUP98	nucleoporin 98
356	ENSBTAG00000008441	5.07787	7.21e-11	4.3776	1.15e-07	3.19593	0.00133826	2.94552	0.00575936	5.34258	5.04e-16	3.09748	0.00191577	2.49353	0.0421318	3.43667	0.00021188	SSI-3	suppressor of cytokine signaling 3
357	ENSBTAG00000008462	2.94302	1.09e-05	2.4316	0.00201245	NA	NA	NA	NA	3.08153	0.000121931	NA	NA	NA	NA	NA	NA	FAM43A	family with sequence similarity 43 member A
358	ENSBTAG00000008463	3.00697	0.0019614	3.59183	2.05e-05	3.23058	0.00041641	3.12959	0.000752747	4.71971	3.24e-10	3.73987	0.000106908	4.12343	1.11e-06	3.83803	6.23e-05	SLC22A14	solute carrier family 22 member 14
359	ENSBTAG00000008471	3.03954	0.0015675	3.25337	0.000278897	2.77178	0.0075473	NA	NA	3.35847	0.000189108	3.32778	0.00169894	2.89511	0.0116193	3.85494	6.31e-05	MX2	MX dynamin like GTPase 2
360	ENSBTAG00000008479	7.94459	4.93e-06	6.77482	0.000231766	5.65578	0.0052428	5.31615	0.0118021	5.77487	1.42e-05	4.73113	0.00545135	NA	NA	NA	NA	CXCL13	C-X-C motif chemokine ligand 13
361	ENSBTAG00000008523	1.73532	0.0307434	1.97631	0.000928437	NA	NA	NA	NA	2.69555	1.91e-05	NA	NA	NA	NA	NA	NA	TFE3	transcription factor binding to IGHM enhancer 3
362	ENSBTAG00000008540	3.65392	0.00970151	3.27366	0.026141	NA	NA	NA	NA	5.44265	1.03e-07	4.35021	0.000998136	3.92348	0.0032562	3.54859	0.0266315	2001-10-01	solute carrier family 22 member 1
363	ENSBTAG00000008543	-1.78632	0.0153649	-2.54701	3.15e-08	-2.32492	4.29e-06	-2.2441	8.17e-06	-2.02321	0.0429216	-2.24948	0.0231849	NA	NA	NA	NA	GTF2H5	general transcription factor IIH subunit 5
364	ENSBTAG00000008556	2.61172	0.000201861	2.62329	0.000156632	2.50175	0.000678214	2.4504	0.00101995	2.04965	0.00051829	1.79614	0.03962	NA	NA	1.97809	0.00697992	NA	NA
365	ENSBTAG00000008573	2.66978	0.00149185	3.07133	3.11e-05	2.38329	0.0114801	NA	NA	2.37924	0.00238607	NA	NA	NA	NA	NA	NA	TIS11	ZFP36 ring finger protein
366	ENSBTAG00000008597	4.32908	1.49e-08	4.1752	9.29e-08	3.4926	6.42e-05	3.14356	0.000665477	4.11733	1.61e-11	2.90305	0.000873357	2.60672	0.00443185	2.89463	0.00108519	SLC45A4	solute carrier family 45 member 4
367	ENSBTAG00000008603	2.30113	0.00680184	2.68456	0.000128004	2.62331	0.000316597	2.48692	0.00106233	2.74061	3.7e-07	NA	NA	NA	NA	NA	NA	C9HXorf21	chromosome X CXorf21 homolog
368	ENSBTAG00000008607	3.22509	1.01e-06	3.437	7.78e-08	2.83352	0.000126377	2.46712	0.00303907	4.4181	1.35e-12	NA	NA	NA	NA	NA	NA	ARID3A	AT-rich interaction domain 3A
369	ENSBTAG00000008631	1.75174	0.0459601	2.04462	0.000969874	NA	NA	NA	NA	3.44057	2.35e-05	NA	NA	NA	NA	NA	NA	CORO1A	coronin 1A
370	ENSBTAG00000008636	4.86783	1.51e-08	4.04332	1.6e-05	3.34116	0.00173425	2.6704	0.0456806	4.82288	6.53e-13	NA	NA	NA	NA	2.78719	0.0129883	PDE4B	phosphodiesterase 4B
371	ENSBTAG00000008665	3.62286	0.00109531	2.91183	0.0243953	NA	NA	NA	NA	2.43106	0.00478302	2.29432	0.0391722	NA	NA	NA	NA	DIXDC1	DIX domain containing 1
372	ENSBTAG00000008686	2.2535	0.0304257	NA	NA	NA	NA	NA	NA	NA	NA	NA	NA	NA	NA	NA	NA	SLC46A3	solute carrier family 46 member 3
373	ENSBTAG00000008690	4.14728	2.85e-12	4.32769	1.94e-13	3.58156	5.51e-08	2.93428	3.9e-05	4.2305	6.22e-13	3.20786	3.65e-05	2.54326	0.00522641	2.85028	0.00103038	glyT-1	solute carrier family 6 member 9
374	ENSBTAG00000008699	2.70254	0.00767001	2.57657	0.0114838	NA	NA	NA	NA	3.90213	6.26e-08	3.39731	0.000175078	NA	NA	NA	NA	FEM1C	fem-1 homolog C
375	ENSBTAG00000008703	2.6333	0.0146655	NA	NA	NA	NA	NA	NA	2.98022	1.79e-06	2.67662	0.000749024	NA	NA	2.39124	0.00956589	PKR	eukaryotic translation initiation factor 2 alpha kinase 2
376	ENSBTAG00000008729	2.44735	0.00215497	NA	NA	NA	NA	NA	NA	3.34288	7.84e-09	2.6889	0.000639451	NA	NA	NA	NA	FAM45A	family with sequence similarity 45 member A
377	ENSBTAG00000008800	3.74131	1.62e-06	4.08168	5.72e-08	3.40009	5.7e-05	2.93143	0.00160668	4.67951	2.44e-11	NA	NA	NA	NA	NA	NA	XKR8	XK related 8
378	ENSBTAG00000008836	-2.85433	0.0348217	-2.92345	0.0136823	NA	NA	NA	NA	NA	NA	NA	NA	NA	NA	NA	NA	ZNF782	zinc finger protein 782
379	ENSBTAG00000008851	3.38365	0.00985642	NA	NA	NA	NA	NA	NA	5.08409	3e-05	3.71791	0.0368957	NA	NA	NA	NA	NA	NA
380	ENSBTAG00000008854	2.73152	0.0046832	2.29099	0.0451606	NA	NA	NA	NA	2.61747	3.3e-05	NA	NA	NA	NA	NA	NA	NA	NA
381	ENSBTAG00000008876	4.91034	0.0276707	5.00552	0.0136021	4.91202	0.0187608	4.6412	0.0358243	NA	NA	NA	NA	NA	NA	NA	NA	NA	NA
382	ENSBTAG00000008937	2.25611	0.0042579	NA	NA	NA	NA	NA	NA	2.879	6.37e-08	NA	NA	NA	NA	NA	NA	NA	NA
383	ENSBTAG00000008945	3.65934	4.35e-06	3.369	5.73e-05	2.74358	0.00593292	2.76413	0.00538868	3.28794	4.35e-05	NA	NA	NA	NA	NA	NA	SDSL	serine dehydratase like
384	ENSBTAG00000008953	2.49607	5.59e-05	2.99115	3.12e-08	2.33612	0.000489064	NA	NA	2.62278	2.66e-06	NA	NA	NA	NA	2.08064	0.0191942	TAP1	transporter 1, ATP binding cassette subfamily B member
385	ENSBTAG00000008954	1.92957	0.0195239	2.59187	2.72e-06	2.04345	0.0047059	NA	NA	NA	NA	NA	NA	NA	NA	NA	NA	LMP2	proteasome subunit beta 9
386	ENSBTAG00000008998	2.01608	0.0317457	NA	NA	NA	NA	NA	NA	2.31197	4.5e-06	NA	NA	NA	NA	NA	NA	PISD	phosphatidylserine decarboxylase
387	ENSBTAG00000009012	6.87718	3.65e-13	6.17989	2.33e-10	4.26196	0.000189505	3.87254	0.00116276	9.79336	7.97e-20	5.26887	0.000344552	NA	NA	NA	NA	PTX3	pentraxin 3
388	ENSBTAG00000009019	2.83749	0.00501662	NA	NA	NA	NA	NA	NA	2.48171	2.06e-05	NA	NA	NA	NA	NA	NA	SH3PXD2B	SH3 and PX domains 2B
389	ENSBTAG00000009024	2.75623	0.034768	3.03504	0.005715	NA	NA	NA	NA	2.88598	1.24e-06	NA	NA	NA	NA	NA	NA	KCND1	potassium voltage-gated channel subfamily D member 1
390	ENSBTAG00000009036	2.2191	0.00604578	NA	NA	NA	NA	NA	NA	2.98377	1.36e-06	NA	NA	NA	NA	NA	NA	SUPT6H	SPT6 homolog, histone chaperone
391	ENSBTAG00000009048	2.39008	0.00215497	2.53105	0.000420555	2.0198	0.0377804	NA	NA	2.8888	6.98e-07	NA	NA	NA	NA	NA	NA	EFHD2	EF-hand domain family member D2
392	ENSBTAG00000009064	2.5209	0.0165245	NA	NA	NA	NA	NA	NA	3.8108	1.06e-06	NA	NA	NA	NA	NA	NA	CSF2RB	colony stimulating factor 2 receptor beta common subunit
393	ENSBTAG00000009065	2.35031	0.00386439	NA	NA	NA	NA	NA	NA	2.51804	2.18e-05	NA	NA	NA	NA	NA	NA	ASK1	mitogen-activated protein kinase kinase kinase 5
394	ENSBTAG00000009159	4.32778	1.49e-11	4.07928	6.14e-10	3.4267	3.46e-06	2.47884	0.00847608	2.84237	4.23e-06	NA	NA	NA	NA	NA	NA	PLXNA1	plexin A1
395	ENSBTAG00000009171	7.80926	2.52e-10	7.38222	4.85e-09	6.67457	6.5e-07	6.72549	1.74e-07	4.67439	1.78e-05	3.5238	0.0227211	3.26452	0.0429297	3.90858	0.00668766	LOC527385	cationic amino acid transporter 3-like
396	ENSBTAG00000009201	1.76006	0.0205552	1.65578	0.0421593	NA	NA	NA	NA	1.69224	0.0183271	NA	NA	NA	NA	NA	NA	CORO7	coronin 7
397	ENSBTAG00000009206	4.1974	2.45e-07	4.636	4.22e-09	4.05855	2.25e-06	3.33069	0.000355334	3.4941	0.00025522	2.82158	0.0416612	2.84284	0.0298707	3.74143	0.000498187	FKHL18	forkhead box S1
398	ENSBTAG00000009214	3.93111	1.87e-08	3.73996	2.08e-07	2.91907	0.000641796	2.3999	0.0221095	5.00765	3.93e-12	3.06563	0.00558841	NA	NA	2.8055	0.0251897	ETS2	ETS proto-oncogene 2, transcription factor
399	ENSBTAG00000009236	3.75458	1.48e-05	3.24776	0.000597875	2.73798	0.0138411	2.71054	0.0168202	3.83328	1.24e-09	2.77501	0.00238867	2.56932	0.00610118	3.06557	0.000282804	DAGLB	diacylglycerol lipase beta
400	ENSBTAG00000009289	3.68865	0.00680184	NA	NA	NA	NA	NA	NA	4.81896	2e-07	3.02218	0.0482448	NA	NA	NA	NA	MS4A8B	membrane spanning 4-domains A8
401	ENSBTAG00000009334	-2.0473	0.00129888	-2.5331	4.71e-07	-1.87587	0.00885276	-1.97864	0.00264453	NA	NA	NA	NA	NA	NA	NA	NA	B13	NADH:ubiquinone oxidoreductase subunit A5
402	ENSBTAG00000009353	2.50338	0.00435653	2.40053	0.00671921	2.56069	0.00246309	2.63485	0.00128175	2.43262	0.000558493	2.24276	0.0149152	2.13653	0.0242042	2.51702	0.0018194	EVI2B	ecotropic viral integration site 2B
403	ENSBTAG00000009362	2.25645	0.0382708	NA	NA	NA	NA	NA	NA	3.48197	2.75e-05	NA	NA	NA	NA	NA	NA	Syne-1	spectrin repeat containing nuclear envelope protein 1
404	ENSBTAG00000009381	2.89361	0.00155557	2.50819	0.0143669	NA	NA	NA	NA	3.95258	1.3e-08	NA	NA	NA	NA	NA	NA	LCP2	lymphocyte cytosolic protein 2
405	ENSBTAG00000009384	2.85397	6.59e-05	2.86486	5.43e-05	2.10934	0.0369251	NA	NA	3.76024	3.49e-09	NA	NA	NA	NA	NA	NA	AGTRAP	angiotensin II receptor associated protein
406	ENSBTAG00000009426	2.20651	0.0209584	2.47739	0.00153573	NA	NA	NA	NA	2.77536	2.69e-06	2.3162	0.00538711	NA	NA	NA	NA	EZH2	enhancer of zeste 2 polycomb repressive complex 2 subunit
407	ENSBTAG00000009432	2.06336	0.00897305	1.99398	0.011994	NA	NA	NA	NA	NA	NA	NA	NA	NA	NA	NA	NA	PMF1	polyamine modulated factor 1
408	ENSBTAG00000009493	4.67654	1.99e-10	4.14376	8.03e-08	3.24839	0.000291092	2.90845	0.0027815	4.87079	5.63e-12	2.84024	0.0136048	NA	NA	3.25271	0.00150387	BCL3	B cell CLL/lymphoma 3
409	ENSBTAG00000009510	5.66164	0.00593425	7.18752	5.06e-05	6.37991	0.000730655	5.93763	0.00226894	NA	NA	NA	NA	NA	NA	NA	NA	ADRA2B	adrenoceptor alpha 2B
410	ENSBTAG00000009554	2.52672	5.85e-05	2.31035	0.000726794	1.87765	0.046636	NA	NA	2.56983	5.18e-05	2.11099	0.0279549	NA	NA	NA	NA	EHBP1L1	EH domain binding protein 1 like 1
411	ENSBTAG00000009611	1.98539	0.0070786	1.8022	0.0312689	NA	NA	NA	NA	2.91003	3.54e-05	NA	NA	NA	NA	NA	NA	PHF21A	PHD finger protein 21A
412	ENSBTAG00000009658	5.6144	6.97e-12	4.92676	8.66e-09	3.79545	0.000106645	2.98631	0.0100791	5.34278	1.59e-21	NA	NA	NA	NA	2.61385	0.00840837	PLEK	pleckstrin
413	ENSBTAG00000009664	2.01714	0.0209142	NA	NA	NA	NA	NA	NA	2.06443	0.000316664	NA	NA	NA	NA	NA	NA	NA	NA
414	ENSBTAG00000009677	2.11721	0.00232793	2.18516	0.000793866	NA	NA	NA	NA	2.7677	7e-06	NA	NA	NA	NA	NA	NA	PARP10	poly(ADP-ribose) polymerase family member 10
415	ENSBTAG00000009691	4.49984	5.88e-07	4.12055	1.27e-05	3.33048	0.0021931	NA	NA	5.27985	2.58e-16	NA	NA	NA	NA	NA	NA	NA	NA
416	ENSBTAG00000009717	3.42934	4.89e-05	2.6923	0.00786189	NA	NA	NA	NA	3.45178	4.65e-10	2.72215	0.000308298	2.35365	0.00477054	2.52984	0.00218749	FGL2	fibrinogen like 2
417	ENSBTAG00000009768	3.89483	0.00109016	3.74771	0.00173293	3.13275	0.0259925	NA	NA	4.04063	1.6e-08	3.33029	0.000328834	3.16457	0.000446329	4.10059	5.23e-07	IFIT3	interferon induced protein with tetratricopeptide repeats 3
418	ENSBTAG00000009785	2.93459	0.000172209	2.5651	0.00316897	NA	NA	NA	NA	3.1981	1.72e-07	NA	NA	NA	NA	NA	NA	SAMD4B	sterile alpha motif domain containing 4B
419	ENSBTAG00000009848	2.87931	0.0121641	NA	NA	NA	NA	NA	NA	NA	NA	NA	NA	NA	NA	NA	NA	GPR171	G protein-coupled receptor 171
420	ENSBTAG00000009863	3.41792	1.69e-05	2.60384	0.00784011	NA	NA	NA	NA	3.48741	1.25e-06	NA	NA	NA	NA	NA	NA	BHLHB2	basic helix-loop-helix family member e40
421	ENSBTAG00000009912	2.09951	0.0402704	NA	NA	NA	NA	NA	NA	1.93531	0.021578	NA	NA	NA	NA	NA	NA	PAN3	poly(A) specific ribonuclease subunit PAN3
422	ENSBTAG00000009924	2.63195	0.00135452	3.10252	1.24e-05	2.83881	0.000222071	2.41725	0.00694018	2.16927	0.00279107	NA	NA	NA	NA	2.21032	0.00931009	MR1	major histocompatibility complex, class I-related
423	ENSBTAG00000009933	3.29966	1.89e-05	2.70049	0.00253653	NA	NA	NA	NA	3.09122	1.22e-07	2.43296	0.00387405	NA	NA	2.99955	1.45e-05	DTX3L	deltex E3 ubiquitin ligase 3L
424	ENSBTAG00000009937	3.40391	0.0228655	3.92314	0.00187394	3.73934	0.0047917	3.72857	0.00511404	4.50045	7.18e-06	3.11433	0.0470271	NA	NA	NA	NA	NA	NA
425	ENSBTAG00000009948	1.94583	0.0118968	1.9891	0.00506145	NA	NA	NA	NA	2.28088	0.000417456	NA	NA	NA	NA	NA	NA	TRIM25	tripartite motif containing 25
426	ENSBTAG00000010018	2.12348	0.00416043	NA	NA	2.06315	0.0064353	1.96213	0.0175985	NA	NA	NA	NA	NA	NA	NA	NA	ATP7A	ATPase copper transporting alpha
427	ENSBTAG00000010023	2.69398	0.00295093	NA	NA	NA	NA	NA	NA	4.26325	2.74e-13	NA	NA	NA	NA	NA	NA	C10orf45	family with sequence similarity 107 member B
428	ENSBTAG00000010037	2.18388	0.0249138	NA	NA	NA	NA	NA	NA	NA	NA	NA	NA	NA	NA	NA	NA	C24H18orf45	transmembrane protein 241
429	ENSBTAG00000010047	4.84855	6.34e-06	4.27166	0.000181286	3.13267	0.0304781	NA	NA	5.77336	4.42e-11	3.20736	0.0254481	NA	NA	3.76639	0.00289591	TIAM2	T cell lymphoma invasion and metastasis 2
430	ENSBTAG00000010065	7.23807	3.67e-07	6.21807	3.5e-05	5.03023	0.00271835	4.66151	0.00801864	6.21123	8.4e-09	NA	NA	NA	NA	NA	NA	trp	transient receptor potential cation channel subfamily C member 5
431	ENSBTAG00000010068	2.73679	0.00371579	NA	NA	NA	NA	NA	NA	2.81453	0.000595311	NA	NA	NA	NA	NA	NA	REEP2	receptor accessory protein 2
432	ENSBTAG00000010069	2.27808	0.0367333	NA	NA	NA	NA	NA	NA	4.06363	7.01e-06	NA	NA	NA	NA	2.94767	0.0389688	EGR1	early growth response 1
433	ENSBTAG00000010073	1.7836	0.0268789	NA	NA	NA	NA	NA	NA	3.48011	8.29e-06	NA	NA	NA	NA	NA	NA	FLOT2	flotillin 2
434	ENSBTAG00000010125	1.93852	0.0482949	NA	NA	NA	NA	NA	NA	NA	NA	NA	NA	NA	NA	NA	NA	STAT5B	signal transducer and activator of transcription 5B
435	ENSBTAG00000010171	2.45388	0.00176636	2.00728	0.0450744	NA	NA	NA	NA	3.47486	7.53e-06	NA	NA	NA	NA	NA	NA	JOSD1	Josephin domain containing 1
436	ENSBTAG00000010232	-1.72236	0.0121641	-1.7199	0.00826482	-1.67932	0.0160912	-1.61391	0.0380935	NA	NA	NA	NA	NA	NA	NA	NA	NDUFS5	NADH:ubiquinone oxidoreductase subunit S5
437	ENSBTAG00000010238	4.08797	4.78e-09	3.93735	3.29e-08	2.84775	0.00129385	2.54188	0.0104352	3.59333	6.31e-06	3.15593	0.00191791	2.70877	0.0168353	2.92633	0.00893436	LTB4R	leukotriene B4 receptor
438	ENSBTAG00000010242	1.85588	0.00714328	2.61395	8.47e-09	2.28897	1.13e-05	1.89605	0.00363694	NA	NA	NA	NA	NA	NA	NA	NA	LAMP1	lysosomal associated membrane protein 1
439	ENSBTAG00000010303	4.81535	1.2e-08	4.96153	4.04e-09	4.19505	5.76e-06	3.28969	0.00168699	3.78729	1.63e-09	NA	NA	NA	NA	NA	NA	ICAM1	intercellular adhesion molecule 1
440	ENSBTAG00000010309	2.98436	8.18e-05	2.39396	0.00921719	NA	NA	NA	NA	3.86311	1.98e-07	NA	NA	NA	NA	NA	NA	XPO6	exportin 6
441	ENSBTAG00000010312	2.01319	0.0492142	NA	NA	NA	NA	NA	NA	3.295	1.48e-06	NA	NA	NA	NA	NA	NA	ERK2	mitogen-activated protein kinase 1
442	ENSBTAG00000010314	6.0717	4.31e-09	5.43222	4.46e-07	4.21957	0.000561584	3.41097	0.0166984	5.35927	2.13e-08	NA	NA	NA	NA	NA	NA	ICAM4	intercellular adhesion molecule 4
443	ENSBTAG00000010316	5.19662	7.07e-08	4.98064	4.53e-07	4.58561	1.2e-05	3.82247	0.000712414	4.45834	1.49e-07	NA	NA	NA	NA	NA	NA	ICAM5	intercellular adhesion molecule 5
444	ENSBTAG00000010328	5.28478	2.3e-08	4.48245	1.08e-05	3.83292	0.000631736	3.18853	0.0134472	3.96176	1.89e-05	NA	NA	NA	NA	NA	NA	KCNK17	potassium two pore domain channel subfamily K member 17
445	ENSBTAG00000010349	4.64462	2.96e-06	3.80457	0.000550244	3.18547	0.0123636	NA	NA	3.01203	0.0149006	NA	NA	NA	NA	NA	NA	IL1A	interleukin 1 alpha
446	ENSBTAG00000010355	2.20011	0.0247443	NA	NA	NA	NA	NA	NA	3.49537	1.48e-06	NA	NA	NA	NA	NA	NA	VPS37A	VPS37A, ESCRT-I subunit
447	ENSBTAG00000010390	2.15291	0.0123638	2.09577	0.0132707	NA	NA	NA	NA	2.93365	9.69e-08	NA	NA	NA	NA	NA	NA	SRI	sorcin
448	ENSBTAG00000010394	5.39023	7.07e-08	4.49311	3.31e-05	3.87441	0.0011375	3.03739	0.038523	6.22171	2.81e-12	3.97845	0.00140617	NA	NA	3.62403	0.00808732	MCF2L2	MCF.2 cell line derived transforming sequence-like 2
449	ENSBTAG00000010397	2.12425	0.0130819	NA	NA	NA	NA	NA	NA	2.88295	1.3e-05	NA	NA	NA	NA	NA	NA	B3GNT5	UDP-GlcNAc:betaGal beta-1,3-N-acetylglucosaminyltransferase 5
450	ENSBTAG00000010416	1.92909	0.0206137	1.92175	0.0142217	NA	NA	NA	NA	2.11939	0.00508037	NA	NA	NA	NA	NA	NA	NA	NA
451	ENSBTAG00000010422	1.92784	0.0474649	NA	NA	NA	NA	NA	NA	2.86038	2.98e-05	NA	NA	NA	NA	NA	NA	MDM2	MDM2 proto-oncogene
452	ENSBTAG00000010428	2.61689	0.0284304	NA	NA	NA	NA	NA	NA	3.42663	1.11e-07	NA	NA	NA	NA	NA	NA	USP15	ubiquitin specific peptidase 15
453	ENSBTAG00000010449	3.24646	9.46e-05	3.13768	0.000211089	2.53415	0.0149747	NA	NA	3.47719	4.53e-07	NA	NA	NA	NA	NA	NA	MOCS1	molybdenum cofactor synthesis 1
454	ENSBTAG00000010487	2.21557	0.0492142	2.26112	0.0230729	NA	NA	NA	NA	2.4443	0.000405224	2.08916	0.0404504	NA	NA	NA	NA	SMIM3	small integral membrane protein 3
455	ENSBTAG00000010563	1.93822	0.041078	NA	NA	NA	NA	NA	NA	2.68962	0.000150328	NA	NA	NA	NA	NA	NA	PTPN2	protein tyrosine phosphatase, non-receptor type 2
456	ENSBTAG00000010606	3.33997	7.07e-05	2.63166	0.00923684	NA	NA	NA	NA	4.05255	1.06e-09	2.57576	0.0185361	NA	NA	NA	NA	PPP1R3B	protein phosphatase 1 regulatory subunit 3B
457	ENSBTAG00000010637	3.73033	2e-05	3.01492	0.0026776	2.57572	0.0320509	NA	NA	2.43558	0.00029655	2.18142	0.0168337	NA	NA	2.31089	0.0070204	ARSG	arylsulfatase G
458	ENSBTAG00000010644	3.26276	2.72e-06	3.53626	1.21e-07	2.94449	0.000115521	2.78573	0.00038489	2.60856	0.000130347	2.1222	0.0443716	NA	NA	NA	NA	CHST11	carbohydrate sulfotransferase 11
459	ENSBTAG00000010645	2.59122	0.000191843	3.08345	3.78e-07	2.61081	0.000189804	NA	NA	NA	NA	NA	NA	NA	NA	NA	NA	BOLA-DRA	major histocompatibility complex, class II, DR alpha
460	ENSBTAG00000010652	-4.66061	0.026767	-4.91739	0.00909101	-4.24519	0.0297992	-4.87952	0.00827038	NA	NA	NA	NA	NA	NA	NA	NA	PDE4C	phosphodiesterase 4C
461	ENSBTAG00000010662	3.9232	2e-05	3.19196	0.00219692	NA	NA	NA	NA	5.17523	1.56e-09	NA	NA	NA	NA	NA	NA	LIMK2	LIM domain kinase 2
462	ENSBTAG00000010665	3.75978	0.00249791	3.38697	0.00917264	NA	NA	NA	NA	2.98075	4.34e-05	NA	NA	NA	NA	NA	NA	CBLN3	cerebellin 3 precursor
463	ENSBTAG00000010666	1.85385	0.0081937	NA	NA	NA	NA	NA	NA	2.22739	0.00404943	NA	NA	NA	NA	NA	NA	KHNYN	KH and NYN domain containing
464	ENSBTAG00000010679	6.53848	7.01e-06	4.60701	0.00679216	NA	NA	NA	NA	6.82756	1.63e-09	NA	NA	NA	NA	NA	NA	LRRC31	leucine rich repeat containing 31
465	ENSBTAG00000010730	6.31229	0.00667419	5.50616	0.0219549	5.18934	0.042978	NA	NA	4.95925	0.00113223	NA	NA	NA	NA	NA	NA	LOC520334	galanin receptor type 3-like
466	ENSBTAG00000010731	2.57091	0.00832342	2.69768	0.00242822	NA	NA	NA	NA	3.31153	0.000259666	NA	NA	NA	NA	NA	NA	CDKN2D	cyclin dependent kinase inhibitor 2D
467	ENSBTAG00000010763	2.56711	0.00357608	2.47548	0.00518352	NA	NA	NA	NA	3.75287	1.48e-06	NA	NA	NA	NA	NA	NA	DUSP16	dual specificity phosphatase 16
468	ENSBTAG00000010774	2.29871	0.0429412	2.47137	0.00915761	NA	NA	NA	NA	2.47119	0.00958126	NA	NA	NA	NA	NA	NA	NUSAP1	nucleolar and spindle associated protein 1
469	ENSBTAG00000010785	3.88819	1.86e-07	3.55541	6.17e-06	3.2229	0.000157016	2.92199	0.00128175	3.77677	3.45e-10	3.13321	4.8e-05	2.85852	0.000236132	3.4778	1.45e-06	APO1	Fas cell surface death receptor
470	ENSBTAG00000010803	2.73386	0.013921	NA	NA	NA	NA	NA	NA	3.17999	1.38e-06	NA	NA	NA	NA	NA	NA	CHML	CHM like, Rab escort protein 2
471	ENSBTAG00000010871	2.55773	0.00595853	NA	NA	NA	NA	NA	NA	2.9574	3.4e-07	NA	NA	NA	NA	NA	NA	ANKHD1	ankyrin repeat and KH domain containing 1
472	ENSBTAG00000010888	3.79009	1.48e-07	3.63726	9.58e-07	2.88409	0.0010144	2.96679	0.000476366	4.80855	8.49e-11	3.47283	0.000598716	2.73465	0.0243994	3.05993	0.00790147	C28H10orf54	V-set immunoregulatory receptor
473	ENSBTAG00000010915	2.33412	0.00198128	NA	NA	NA	NA	NA	NA	3.14635	6.58e-06	NA	NA	NA	NA	NA	NA	CRTC3	CREB regulated transcription coactivator 3
474	ENSBTAG00000010987	3.02383	0.000372943	2.99423	0.000403814	2.35235	0.0327824	NA	NA	2.4057	0.0120036	NA	NA	NA	NA	NA	NA	MAIL	NFKB inhibitor zeta
475	ENSBTAG00000010993	2.5329	0.000682632	2.06393	0.028423	NA	NA	NA	NA	3.54379	2.76e-06	NA	NA	NA	NA	NA	NA	ZNF839	zinc finger protein 839
476	ENSBTAG00000010998	2.37443	0.00681622	2.08081	0.0388516	NA	NA	NA	NA	2.35057	0.000183112	NA	NA	NA	NA	NA	NA	FLIP	CASP8 and FADD like apoptosis regulator
477	ENSBTAG00000011001	3.63035	0.000694742	3.76099	0.00026326	3.20033	0.00629851	3.33679	0.00325685	3.79178	2.12e-07	4.08845	2.96e-07	3.10958	0.000571151	3.01349	0.00280949	ERG	ETS transcription factor ERG
478	ENSBTAG00000011002	3.61982	0.000199012	3.04811	0.00511728	2.9718	0.00880422	NA	NA	2.62269	0.00187861	2.41016	0.02936	NA	NA	2.47872	0.0239156	CCDC136	coiled-coil domain containing 136
479	ENSBTAG00000011007	2.24366	0.0173227	NA	NA	NA	NA	NA	NA	NA	NA	NA	NA	NA	NA	NA	NA	TTYH2	tweety family member 2
480	ENSBTAG00000011011	2.83302	0.0044361	NA	NA	NA	NA	NA	NA	3.11754	0.000393205	NA	NA	NA	NA	NA	NA	SSH2	slingshot protein phosphatase 2
481	ENSBTAG00000011021	6.33235	0.0010484	6.0259	0.00183586	5.56598	0.00656102	4.95515	0.026764	5.27442	0.00897841	4.84731	0.0435847	4.94497	0.032266	NA	NA	CES	carboxylesterase 1 (monocyte/macrophage serine esterase 1)
482	ENSBTAG00000011042	3.27659	2.65e-05	2.59756	0.00547232	NA	NA	NA	NA	3.70003	4.8e-08	NA	NA	NA	NA	NA	NA	TMEM129	transmembrane protein 129
483	ENSBTAG00000011043	2.89499	0.000563516	2.91709	0.000389876	NA	NA	NA	NA	4.166	2.45e-08	2.85951	0.0120707	NA	NA	NA	NA	RAC2	Rac family small GTPase 2
484	ENSBTAG00000011044	3.88137	2.4e-06	3.27786	0.000316627	2.43855	0.0481248	NA	NA	4.84348	2.34e-12	NA	NA	NA	NA	NA	NA	TACC3	transforming acidic coiled-coil containing protein 3
485	ENSBTAG00000011103	3.48636	2.1e-06	3.38115	6.88e-06	2.8543	0.000892167	2.49835	0.0109099	4.17119	1.14e-11	2.34637	0.0395475	NA	NA	NA	NA	SLC24A6	solute carrier family 8 member B1
486	ENSBTAG00000011125	2.06467	0.00299551	2.19434	0.000467037	NA	NA	NA	NA	3.82582	1.14e-07	NA	NA	NA	NA	NA	NA	MYO9B	myosin IXB
487	ENSBTAG00000011146	2.46147	0.00407868	2.08763	0.0423011	NA	NA	NA	NA	3.74343	2.37e-07	NA	NA	NA	NA	NA	NA	RAB8B	RAB8B, member RAS oncogene family
488	ENSBTAG00000011147	2.52361	0.00579129	2.78861	0.000522933	2.43705	0.00890147	NA	NA	3.76579	1.1e-08	NA	NA	NA	NA	NA	NA	RNF13	ring finger protein 13
489	ENSBTAG00000011192	6.63129	2.47e-07	5.76495	2.15e-05	4.06086	0.0140463	NA	NA	6.00436	9.79e-10	NA	NA	NA	NA	3.61759	0.0189563	GPR87	G protein-coupled receptor 87
490	ENSBTAG00000011197	2.68242	0.0177037	NA	NA	NA	NA	NA	NA	2.4359	0.000725129	NA	NA	NA	NA	NA	NA	IPMK	inositol polyphosphate multikinase
491	ENSBTAG00000011204	4.01905	7.03e-09	3.6596	4.8e-07	2.84274	0.0011131	2.27611	0.0449028	4.15512	1.53e-09	NA	NA	NA	NA	NA	NA	NINJ1	ninjurin 1
492	ENSBTAG00000011236	5.79447	8.68e-09	5.83435	8.28e-09	5.1069	2.74e-06	4.00198	0.000783282	5.59812	3.99e-20	2.84388	0.00458453	NA	NA	2.92034	0.00328613	STX11	syntaxin 11
493	ENSBTAG00000011238	3.81173	1.24e-09	3.5939	3.05e-08	2.73369	0.000510656	2.15606	0.0398284	4.59633	1.56e-11	3.26268	0.000549156	NA	NA	2.86842	0.00817262	CD48	CD48 molecule
494	ENSBTAG00000011287	2.08214	0.0419233	NA	NA	NA	NA	NA	NA	2.41639	0.000640251	NA	NA	NA	NA	NA	NA	ATXN7	ataxin 7
495	ENSBTAG00000011316	3.26483	4.3e-05	3.05819	0.000238111	NA	NA	NA	NA	3.74503	5.55e-09	NA	NA	NA	NA	NA	NA	ZC3H12A	zinc finger CCCH-type containing 12A
496	ENSBTAG00000011337	4.50195	1.5e-05	4.23932	7.14e-05	3.65181	0.00207432	NA	NA	3.53681	4.23e-10	NA	NA	NA	NA	NA	NA	ANKRD33B	ankyrin repeat domain 33B
497	ENSBTAG00000011343	2.77773	0.000338841	2.63234	0.00104336	NA	NA	NA	NA	3.21706	6.93e-08	2.42055	0.00676229	2.37341	0.00594949	2.72589	0.000585902	BIRC4BP	XIAP associated factor 1
498	ENSBTAG00000011358	3.05778	0.000288761	3.27292	4.09e-05	2.69923	0.00417082	NA	NA	3.53667	9.53e-07	NA	NA	NA	NA	NA	NA	IER3	immediate early response 3
499	ENSBTAG00000011398	3.19692	0.000613562	3.30512	0.000234792	2.55433	0.0267451	NA	NA	3.27294	5.01e-05	NA	NA	NA	NA	NA	NA	PRR7	proline rich 7, synaptic
500	ENSBTAG00000011409	4.48966	1.48e-07	4.9707	2.37e-09	4.12029	7.7e-06	3.76936	5.3e-05	3.22173	1.08e-08	2.53233	0.00137455	NA	NA	NA	NA	CD72	CD72 molecule
501	ENSBTAG00000011417	2.48968	0.00502815	NA	NA	NA	NA	NA	NA	2.77524	3.31e-05	NA	NA	NA	NA	NA	NA	CEP110	centriolin
502	ENSBTAG00000011421	2.82544	8.08e-05	2.57338	0.00085196	NA	NA	NA	NA	3.94035	1.9e-08	2.64	0.0182549	NA	NA	NA	NA	CD37	CD37 molecule
503	ENSBTAG00000011437	1.78772	0.0365526	1.95739	0.00367666	NA	NA	NA	NA	2.23715	0.00061261	NA	NA	NA	NA	NA	NA	NA	NA
504	ENSBTAG00000011446	3.47115	8.88e-05	2.98848	0.00221487	NA	NA	NA	NA	4.61135	6.24e-14	NA	NA	NA	NA	NA	NA	SEMA7A	semaphorin 7A
505	ENSBTAG00000011465	4.93944	3.01e-08	4.64937	4.27e-07	3.95318	9.16e-05	3.64677	0.000467365	4.99188	1.58e-09	4.07493	9.51e-05	3.89123	0.000104167	3.75149	0.000772512	MYBPH	myosin binding protein H
506	ENSBTAG00000011483	1.7886	0.048622	NA	NA	NA	NA	NA	NA	2.78684	0.000911818	NA	NA	NA	NA	NA	NA	SCARF1	scavenger receptor class F member 1
507	ENSBTAG00000011515	4.23313	3.77e-08	3.99926	4.71e-07	3.05136	0.00130204	2.90176	0.00335328	4.61586	4.84e-09	3.84885	0.000108085	2.9071	0.0153323	3.76426	0.000220692	SELL	selectin L
508	ENSBTAG00000011524	2.65609	0.0413443	NA	NA	NA	NA	NA	NA	2.26839	0.00404973	NA	NA	NA	NA	NA	NA	XRN1	5'-3' exoribonuclease 1
509	ENSBTAG00000011528	-1.92963	0.0155653	-2.5112	8.87e-06	-1.88184	0.0147591	NA	NA	NA	NA	NA	NA	NA	NA	NA	NA	C1H21ORF51	small integral membrane protein 11A
510	ENSBTAG00000011532	2.3421	0.000748644	2.10712	0.0065229	NA	NA	NA	NA	NA	NA	NA	NA	NA	NA	NA	NA	MLLT6	MLLT6, PHD finger containing
511	ENSBTAG00000011563	3.59759	1.27e-06	3.70777	4.46e-07	2.98412	0.000482689	2.39801	0.025565	2.80018	0.000835555	NA	NA	NA	NA	NA	NA	TNLG7A	tumor necrosis factor ligand superfamily member 13B-like
512	ENSBTAG00000011578	3.17168	1.14e-06	2.89555	3.14e-05	2.28766	0.0097788	NA	NA	3.45059	1.48e-10	NA	NA	NA	NA	NA	NA	CD44	CD44 molecule
513	ENSBTAG00000011590	3.06976	0.00284743	2.52619	0.0372319	2.62745	0.0266502	2.52208	0.0465656	2.5127	0.000259666	2.94969	1.95e-05	2.84272	1.81e-05	2.42689	0.00448086	GLIPR1	GLI pathogenesis related 1
514	ENSBTAG00000011593	2.05399	0.026767	2.15483	0.00744507	1.95273	0.0424296	NA	NA	2.5399	0.000882701	2.2175	0.0410387	NA	NA	NA	NA	BqkI	QKI, KH domain containing RNA binding
515	ENSBTAG00000011600	3.44849	1.62e-06	3.37253	4.03e-06	2.72166	0.00174037	2.41078	0.0151157	4.14979	1.9e-11	NA	NA	NA	NA	NA	NA	MAP3K8	mitogen-activated protein kinase kinase kinase 8
516	ENSBTAG00000011623	4.59753	0.0230319	NA	NA	NA	NA	NA	NA	3.27122	2.01e-07	2.57678	0.00400379	2.45424	0.00597327	2.76416	0.00102708	MIR21	vacuole membrane protein 1
517	ENSBTAG00000011689	2.80871	0.0271618	NA	NA	NA	NA	NA	NA	2.3301	0.00267973	NA	NA	NA	NA	NA	NA	LENG8	leukocyte receptor cluster member 8
518	ENSBTAG00000011698	3.72816	5.32e-07	4.00136	3.26e-08	3.58836	4.95e-06	2.94644	0.000757622	3.66164	7.89e-14	NA	NA	NA	NA	NA	NA	TYK2	tyrosine kinase 2
519	ENSBTAG00000011721	2.663	0.000136291	2.21457	0.00815182	2.2576	0.00675767	2.02651	0.0414406	2.85843	2.34e-05	NA	NA	NA	NA	NA	NA	skuld-like	mediator complex subunit 13
520	ENSBTAG00000011729	1.55619	0.0488736	1.73216	0.00212653	NA	NA	NA	NA	2.5483	0.000161013	NA	NA	NA	NA	NA	NA	STARD3	StAR related lipid transfer domain containing 3
521	ENSBTAG00000011757	2.39997	0.0010343	2.05372	0.0182919	NA	NA	NA	NA	3.70065	9.63e-10	NA	NA	NA	NA	NA	NA	PSEN1	presenilin 1
522	ENSBTAG00000011784	4.25352	8.68e-09	3.80437	1.06e-06	2.90411	0.00212688	2.43389	0.0349169	4.75223	4.71e-16	NA	NA	NA	NA	NA	NA	FGR	FGR proto-oncogene, Src family tyrosine kinase
523	ENSBTAG00000011798	2.49704	0.0167128	NA	NA	NA	NA	NA	NA	3.21752	6.13e-07	NA	NA	NA	NA	NA	NA	STK38L	serine/threonine kinase 38 like
524	ENSBTAG00000011829	1.87085	0.0431267	NA	NA	NA	NA	NA	NA	2.17255	0.0198	NA	NA	NA	NA	NA	NA	NF1	neurofibromin 1
525	ENSBTAG00000011876	2.77995	2.81e-05	2.33097	0.00277545	2.10961	0.0200215	NA	NA	3.30561	4.67e-08	2.19496	0.0406504	NA	NA	NA	NA	MORC3	MORC family CW-type zinc finger 3
526	ENSBTAG00000011881	3.63922	2.53e-05	3.35528	0.000213583	2.74736	0.0112879	2.84422	0.00680435	4.2777	1.4e-06	3.57018	0.00176162	3.93879	7.57e-05	4.42303	9.7e-06	TDRD10	tudor domain containing 10
527	ENSBTAG00000011936	2.4778	0.00278411	2.19027	0.0188253	NA	NA	NA	NA	3.32766	2.13e-06	2.67703	0.00656891	NA	NA	2.71714	0.00597702	ATP8B4	ATPase phospholipid transporting 8B4 (putative)
528	ENSBTAG00000011961	3.12863	0.00502815	NA	NA	NA	NA	NA	NA	4.18448	3.23e-08	NA	NA	NA	NA	NA	NA	PF4	platelet factor 4
529	ENSBTAG00000011970	1.9783	0.0342629	2.47686	0.000154706	2.20601	0.00342518	2.04642	0.0150341	2.04184	0.00767671	NA	NA	NA	NA	NA	NA	FNIP2	folliculin interacting protein 2
530	ENSBTAG00000011982	5.6398	1.64e-09	5.30982	3.12e-08	4.28483	5.93e-05	3.41782	0.0049397	6.32247	2.1e-22	2.98309	0.00544325	NA	NA	NA	NA	BATF3	basic leucine zipper ATF-like transcription factor 3
531	ENSBTAG00000011992	4.19743	0.041893	4.41816	0.0135086	4.66591	0.00734917	4.82974	0.00447905	NA	NA	NA	NA	NA	NA	NA	NA	PTH2R	parathyroid hormone 2 receptor
532	ENSBTAG00000011994	2.91678	0.00351457	2.48065	0.0300221	NA	NA	NA	NA	3.49514	1.66e-06	NA	NA	NA	NA	NA	NA	NDEL1	nudE neurodevelopment protein 1 like 1
533	ENSBTAG00000012022	3.67505	3.81e-06	3.22067	0.00019071	2.66068	0.00970806	NA	NA	3.67957	4.15e-14	NA	NA	NA	NA	NA	NA	TBC1D2B	TBC1 domain family member 2B
534	ENSBTAG00000012038	2.74917	0.0124583	2.91895	0.0031225	NA	NA	NA	NA	2.96012	4.18e-07	NA	NA	NA	NA	NA	NA	TRIM56	tripartite motif containing 56
535	ENSBTAG00000012039	2.79917	0.00781071	2.79854	0.00548591	NA	NA	NA	NA	2.51261	0.023203	NA	NA	NA	NA	NA	NA	PHACTR1	phosphatase and actin regulator 1
536	ENSBTAG00000012043	6.84201	1.12e-06	5.88381	8.29e-05	5.52192	0.000407876	5.6246	0.000218871	5.26017	0.00047817	NA	NA	NA	NA	NA	NA	PADI3	peptidyl arginine deiminase 3
537	ENSBTAG00000012046	3.18943	5.35e-05	3.33828	1.32e-05	2.62998	0.00488199	2.34862	0.0298704	3.41459	6.37e-08	NA	NA	NA	NA	NA	NA	JUNB	JunB proto-oncogene, AP-1 transcription factor subunit
538	ENSBTAG00000012047	3.49807	1.27e-06	2.38849	0.0156398	NA	NA	NA	NA	4.59464	4.35e-11	3.09091	0.00230512	NA	NA	2.63252	0.0354293	JAK2	Janus kinase 2
539	ENSBTAG00000012050	2.57283	0.00941613	2.96401	0.000381124	2.41448	0.0201706	NA	NA	3.17361	1.64e-06	2.72618	0.00176323	2.50081	0.00568655	2.64212	0.00398586	ORAI2	ORAI calcium release-activated calcium modulator 2
540	ENSBTAG00000012052	3.72122	9.13e-05	NA	NA	NA	NA	NA	NA	4.2853	1.33e-05	NA	NA	NA	NA	NA	NA	PADI4	peptidyl arginine deiminase 4
541	ENSBTAG00000012057	7.78207	3.81e-06	6.87599	8.83e-05	5.94739	0.00166995	5.38982	0.00681185	6.95616	1.54e-10	5.26894	0.000110744	NA	NA	3.82386	0.0296636	GIF	gastric intrinsic factor
542	ENSBTAG00000012060	3.09613	0.00234101	2.95878	0.00398622	NA	NA	NA	NA	3.15522	5.8e-07	NA	NA	NA	NA	NA	NA	LPIN2	lipin 2
543	ENSBTAG00000012066	3.74407	4.64e-05	2.68124	0.0238273	NA	NA	NA	NA	3.37819	6.29e-05	NA	NA	NA	NA	NA	NA	PECAM1	platelet and endothelial cell adhesion molecule 1
544	ENSBTAG00000012067	3.55602	2.2e-06	3.40477	1.11e-05	2.92529	0.000793218	2.51668	0.0128533	3.83109	2.19e-09	NA	NA	NA	NA	NA	NA	EPG5	ectopic P-granules autophagy protein 5 homolog
545	ENSBTAG00000012125	1.99722	0.0118968	2.02605	0.0059562	NA	NA	NA	NA	3.29943	1.83e-06	NA	NA	NA	NA	NA	NA	GDI1	GDP dissociation inhibitor 1
546	ENSBTAG00000012172	3.20824	0.000470539	3.03215	0.00132441	NA	NA	NA	NA	3.5256	2.4e-10	NA	NA	NA	NA	NA	NA	MIDN	midnolin
547	ENSBTAG00000012185	1.96305	0.0255483	2.79286	6e-07	2.83303	8.09e-07	2.50943	3.57e-05	3.01299	0.000165354	NA	NA	NA	NA	NA	NA	CLEC4E	C-type lectin domain family 4 member E
548	ENSBTAG00000012201	5.98084	1.22e-08	5.22603	2.33e-06	5.10362	8.79e-06	4.22619	0.00058242	6.17099	1.93e-10	3.82911	0.00637667	3.45315	0.0196311	3.90671	0.00545638	CYP3A28	cytochrome P450, subfamily IIIA (niphedipine oxidase), polypeptide 4
549	ENSBTAG00000012216	1.87875	0.0319955	NA	NA	NA	NA	NA	NA	NA	NA	NA	NA	NA	NA	NA	NA	MLKL	mixed lineage kinase domain like pseudokinase
550	ENSBTAG00000012223	2.92834	0.00257558	3.22872	0.000238967	2.38893	0.0467692	NA	NA	3.88744	4.59e-13	3.25298	1.06e-06	3.15513	6.69e-07	2.51586	0.00320941	TNLG1D	TNF superfamily member 14
551	ENSBTAG00000012228	2.82923	0.000229414	3.56075	6.38e-08	3.1346	1.6e-05	2.66437	0.00100655	2.45303	8.19e-06	NA	NA	NA	NA	NA	NA	SEMA4A	semaphorin 4A
552	ENSBTAG00000012288	2.37028	0.019853	2.29619	0.0207102	NA	NA	NA	NA	2.07997	0.00986031	NA	NA	NA	NA	NA	NA	STIP	tuftelin interacting protein 11
553	ENSBTAG00000012322	2.84298	0.00386439	2.3367	0.0494202	NA	NA	NA	NA	2.80786	0.000115046	NA	NA	2.50332	0.00506309	NA	NA	C22H3orf54	inka box actin regulator 1
554	ENSBTAG00000012330	1.88456	0.0295578	2.10745	0.00188548	NA	NA	NA	NA	2.0116	0.00151851	NA	NA	NA	NA	NA	NA	B2M	beta-2-microglobulin
555	ENSBTAG00000012335	3.68828	4.66e-07	3.55328	2.22e-06	2.72356	0.00313216	NA	NA	3.55836	6.38e-10	2.77855	0.000415006	2.47533	0.00299012	3.18848	6.58e-06	UBE1L	ubiquitin like modifier activating enzyme 7
556	ENSBTAG00000012357	2.41883	0.0369113	NA	NA	NA	NA	NA	NA	2.83775	0.00106585	NA	NA	NA	NA	NA	NA	NA	NA
557	ENSBTAG00000012361	2.10255	0.000405116	2.25054	3.56e-05	1.92746	0.00422489	1.92073	0.00463346	2.55789	0.000271328	2.61573	0.00113141	2.3508	0.00614792	2.26793	0.0220511	ARHGEF11	Rho guanine nucleotide exchange factor 11
558	ENSBTAG00000012371	2.68516	0.0303264	NA	NA	NA	NA	NA	NA	4.3063	2.34e-06	NA	NA	NA	NA	NA	NA	CPD	carboxypeptidase D
559	ENSBTAG00000012387	1.81171	0.0091726	1.72477	0.0181097	NA	NA	NA	NA	NA	NA	NA	NA	NA	NA	NA	NA	PAM	peptidylglycine alpha-amidating monooxygenase
560	ENSBTAG00000012408	3.91828	4.14e-06	3.25261	0.000643224	NA	NA	NA	NA	5.01504	1.48e-14	NA	NA	NA	NA	NA	NA	RAB27A	RAB27A, member RAS oncogene family
561	ENSBTAG00000012417	2.24877	0.014026	NA	NA	NA	NA	NA	NA	3.19465	5.69e-05	NA	NA	NA	NA	NA	NA	ARF7EP	ADP ribosylation factor like GTPase 14 effector protein
562	ENSBTAG00000012456	3.87932	0.017425	NA	NA	NA	NA	NA	NA	3.40001	0.0244532	NA	NA	NA	NA	NA	NA	HEPACAM2	HEPACAM family member 2
563	ENSBTAG00000012490	-1.73723	0.0429412	-1.9428	0.00252707	NA	NA	NA	NA	NA	NA	NA	NA	NA	NA	NA	NA	ETFA	electron transfer flavoprotein subunit alpha
564	ENSBTAG00000012500	2.17416	0.000192806	1.88239	0.00745477	NA	NA	NA	NA	2.6807	5.88e-06	NA	NA	NA	NA	NA	NA	RARA	retinoic acid receptor alpha
565	ENSBTAG00000012507	4.76136	0.000686806	4.49778	0.00155844	3.98128	0.0109331	4.31302	0.00354203	2.35803	0.0361525	NA	NA	NA	NA	NA	NA	PDZD3	PDZ domain containing 3
566	ENSBTAG00000012544	2.95146	8.79e-05	2.65216	0.0011539	2.37132	0.0112674	2.33916	0.0146194	3.49644	9.26e-09	2.82717	0.000549156	2.3623	0.0129885	2.67849	0.00221833	IFNGR1	interferon gamma receptor 1
567	ENSBTAG00000012575	2.32046	0.00303001	2.06714	0.0193085	NA	NA	NA	NA	3.58521	1.02e-07	NA	NA	NA	NA	NA	NA	MAEA	macrophage erythroblast attacher
568	ENSBTAG00000012615	3.05178	5.74e-06	2.77413	0.000123683	2.46094	0.00269624	2.16968	0.0252203	3.24935	2.51e-12	2.30757	0.00105363	NA	NA	NA	NA	NA	NA
569	ENSBTAG00000012626	1.78666	0.0177802	NA	NA	NA	NA	NA	NA	NA	NA	NA	NA	NA	NA	NA	NA	NA	NA
570	ENSBTAG00000012638	2.77721	0.00279156	2.73547	0.00278011	NA	NA	NA	NA	5.46156	3.63e-05	4.90532	0.00269641	NA	NA	NA	NA	CAAF1	S100 calcium binding protein A12
571	ENSBTAG00000012640	4.45344	3.39e-07	4.23144	2.52e-06	3.15814	0.00369988	2.96093	0.0104352	6.62816	9.15e-08	4.28436	0.0184588	NA	NA	NA	NA	S100A8	S100 calcium binding protein A8
572	ENSBTAG00000012648	2.58352	0.0187818	NA	NA	NA	NA	NA	NA	2.69505	0.0179737	NA	NA	NA	NA	NA	NA	ZSWIM5	zinc finger SWIM-type containing 5
573	ENSBTAG00000012671	4.31352	5.92e-08	3.855	4.96e-06	2.91264	0.00481959	NA	NA	4.6351	5.04e-16	NA	NA	NA	NA	NA	NA	TNIP1	TNFAIP3 interacting protein 1
574	ENSBTAG00000012737	3.09847	9.92e-08	2.76326	1.32e-05	2.44497	0.000644259	2.37056	0.00126775	2.37238	0.00192132	NA	NA	NA	NA	NA	NA	GPR65	G protein-coupled receptor 65
575	ENSBTAG00000012741	2.7205	0.0232179	NA	NA	NA	NA	NA	NA	2.8877	5.97e-05	NA	NA	NA	NA	NA	NA	CCPG1	cell cycle progression 1
576	ENSBTAG00000012760	-1.6326	0.0431452	-1.83977	0.00160465	NA	NA	NA	NA	NA	NA	NA	NA	NA	NA	NA	NA	CI-B12	NADH:ubiquinone oxidoreductase subunit B3
577	ENSBTAG00000012779	2.75347	3.36e-05	2.3385	0.00239187	NA	NA	NA	NA	3.0562	1.66e-08	2.02542	0.0431911	NA	NA	NA	NA	FAM49A	family with sequence similarity 49 member A
578	ENSBTAG00000012815	2.71502	0.00449068	NA	NA	NA	NA	NA	NA	3.41519	2.66e-06	2.6349	0.0135673	NA	NA	2.61238	0.0187063	CLEC12A	C-type lectin domain family 12 member A
579	ENSBTAG00000012829	2.49668	0.0418534	2.90551	0.00249815	2.44783	0.0376545	NA	NA	3.13416	4.76e-05	NA	NA	NA	NA	NA	NA	EBI3	Epstein-Barr virus induced 3
580	ENSBTAG00000012880	-2.12534	0.0121517	-2.27549	0.00201245	-2.67432	3.55e-05	-2.82054	3.02e-06	-2.08727	0.0108806	-2.80001	3.86e-05	-2.05936	0.0263673	-2.39016	0.00285088	DNLZ	DNL-type zinc finger
581	ENSBTAG00000012887	3.6585	0.00968443	3.75029	0.00449621	NA	NA	3.35016	0.0240467	NA	NA	6.26585	1.87e-05	5.88383	2.83e-05	4.05534	0.0423257	FCER1A	Fc fragment of IgE receptor Ia
582	ENSBTAG00000012894	3.91255	0.000184628	3.29676	0.00441135	3.04227	0.0161811	NA	NA	3.88874	2.42e-09	3.3678	3.37e-05	NA	NA	3.41394	2.58e-05	SAMD9	sterile alpha motif domain containing 9
583	ENSBTAG00000012899	2.07078	0.00725119	2.0184	0.00848571	NA	NA	NA	NA	3.07829	1.26e-05	NA	NA	NA	NA	NA	NA	IFNGR2	interferon gamma receptor 2
584	ENSBTAG00000012904	2.66591	0.000300977	2.56142	0.000716889	2.184	0.0184602	NA	NA	2.65217	7.47e-07	NA	NA	NA	NA	NA	NA	EDEM1	ER degradation enhancing alpha-mannosidase like protein 1
585	ENSBTAG00000012926	2.96021	0.000642499	NA	NA	NA	NA	NA	NA	3.67435	7.35e-09	2.84506	0.0011762	NA	NA	2.35673	0.0385572	TM6SF1	transmembrane 6 superfamily member 1
586	ENSBTAG00000012962	2.55471	0.00106122	2.48833	0.00151372	NA	NA	NA	NA	3.88891	1.48e-10	NA	NA	NA	NA	NA	NA	SARS	seryl-tRNA synthetase
587	ENSBTAG00000012976	3.58785	0.000371913	3.30782	0.00164238	2.63014	0.0489347	2.74824	0.032635	4.79833	1.01e-08	3.70608	0.000855035	3.24641	0.00535483	3.68587	0.00110971	GPR177	wntless Wnt ligand secretion mediator
588	ENSBTAG00000012989	2.64376	0.0154001	2.84518	0.00302557	NA	NA	NA	NA	2.93457	0.00219278	NA	NA	NA	NA	2.73336	0.031254	UbcM8	ubiquitin conjugating enzyme E2 L6
589	ENSBTAG00000013018	2.75775	0.00286968	2.67971	0.00368078	NA	NA	NA	NA	3.87635	9.26e-09	NA	NA	NA	NA	NA	NA	AMPD2	adenosine monophosphate deaminase 2
590	ENSBTAG00000013023	3.17562	3.78e-05	2.84218	0.000655373	NA	NA	NA	NA	3.68824	2.25e-10	NA	NA	NA	NA	NA	NA	MAP4K4	mitogen-activated protein kinase kinase kinase kinase 4
591	ENSBTAG00000013044	3.90464	2.08e-06	3.80289	5.6e-06	3.31064	0.000343775	3.14943	0.000917657	3.32971	3.06e-08	2.70391	0.000902725	NA	NA	2.35114	0.017237	GAB3	GRB2 associated binding protein 3
592	ENSBTAG00000013060	1.65487	0.00709505	NA	NA	NA	NA	NA	NA	2.30534	0.000975904	NA	NA	NA	NA	NA	NA	IQGAP1	IQ motif containing GTPase activating protein 1
593	ENSBTAG00000013064	2.97376	0.0353594	NA	NA	NA	NA	NA	NA	4.15805	1.83e-07	2.77873	0.02936	NA	NA	NA	NA	RGS18	regulator of G protein signaling 18
594	ENSBTAG00000013125	3.71685	2.89e-05	3.15282	0.00137748	NA	NA	NA	NA	5.32057	4.34e-09	NA	NA	NA	NA	NA	NA	PLAUR	plasminogen activator, urokinase receptor
595	ENSBTAG00000013141	2.71807	0.0247166	NA	NA	NA	NA	NA	NA	2.3851	4.58e-05	NA	NA	NA	NA	NA	NA	ARPM1	actin related protein T3
596	ENSBTAG00000013184	2.30277	0.0352984	NA	NA	NA	NA	NA	NA	2.14052	0.0173346	NA	NA	NA	NA	NA	NA	CCDC100	centrosomal protein 120
597	ENSBTAG00000013201	2.7823	0.00042324	2.71035	0.000684363	NA	NA	NA	NA	5.03148	8.71e-07	4.05849	0.00242824	NA	NA	NA	NA	ALOX5AP	arachidonate 5-lipoxygenase activating protein
598	ENSBTAG00000013205	3.43784	0.00107543	3.18113	0.00350539	NA	NA	NA	NA	6.05261	9.69e-12	4.55117	6.04e-05	3.18053	0.0260973	3.65194	0.00654756	IL1RAP	interleukin 1 receptor accessory protein
599	ENSBTAG00000013208	-1.85901	0.0198567	-2.48968	2.23e-06	-2.57388	1.15e-06	-2.56032	5.53e-07	-2.1055	0.000790777	-2.58633	7.32e-06	-2.13816	0.00141444	-2.28617	0.000572754	ANT1	solute carrier family 25 member 4
600	ENSBTAG00000013215	2.28206	0.0130819	2.24167	0.0118342	NA	NA	NA	NA	2.9407	0.000128327	NA	NA	NA	NA	NA	NA	MREG	melanoregulin
601	ENSBTAG00000013274	-2.03552	0.0475064	-2.05182	0.0252122	-2.38925	0.00186642	-2.27075	0.00494877	NA	NA	NA	NA	NA	NA	NA	NA	NA	NA
602	ENSBTAG00000013290	3.12808	8.52e-06	2.97953	4.16e-05	2.39121	0.00807681	NA	NA	4.62459	4.62e-08	NA	NA	NA	NA	NA	NA	FER1L1	dysferlin
603	ENSBTAG00000013305	4.17817	0.000142646	3.66894	0.00176257	NA	NA	NA	NA	4.3128	5.76e-06	2.99304	0.0455881	NA	NA	3.25945	0.0201967	NA	NA
604	ENSBTAG00000013326	-1.88485	0.0147409	NA	NA	NA	NA	NA	NA	NA	NA	NA	NA	NA	NA	NA	NA	ANAPC10	anaphase promoting complex subunit 10
605	ENSBTAG00000013334	4.8791	2.55e-08	4.30098	3.64e-06	3.30763	0.00259173	3.13284	0.0063719	5.38429	3.57e-11	3.75388	0.000749024	3.26962	0.00522641	4.11166	0.000103834	CSF3R	colony stimulating factor 3 receptor
606	ENSBTAG00000013356	5.17571	0.0119755	4.97326	0.0127353	4.95567	0.0145647	5.06342	0.011549	4.22527	0.00110956	NA	NA	NA	NA	NA	NA	CATHL1	cathelicidin 1
607	ENSBTAG00000013362	2.14425	0.0191935	1.99259	0.0386464	NA	NA	NA	NA	3.30331	2.18e-05	NA	NA	NA	NA	NA	NA	DNM2	dynamin 2
608	ENSBTAG00000013368	3.42921	0.000162893	2.65819	0.0165272	NA	NA	NA	NA	4.61976	2.13e-11	NA	NA	NA	NA	NA	NA	ANKRD22	ankyrin repeat domain 22
609	ENSBTAG00000013371	4.30971	1.63e-05	3.78917	0.000384953	2.88485	0.0328934	NA	NA	5.29788	3.89e-09	3.03043	0.0482448	NA	NA	3.10126	0.0454513	C12H13orf18	RUN and cysteine rich domain containing beclin 1 interacting protein like
610	ENSBTAG00000013412	3.74186	1.16e-06	2.48071	0.0195035	2.70909	0.00595201	2.40565	0.036071	4.12416	4.03e-08	NA	NA	NA	NA	NA	NA	NFAT5	nuclear factor of activated T cells 5
611	ENSBTAG00000013451	6.35822	6.11e-14	5.20567	8.28e-09	4.27276	1.84e-05	3.30875	0.00408642	5.38881	1.13e-18	NA	NA	NA	NA	2.8056	0.00626901	RHOH	ras homolog family member H
612	ENSBTAG00000013475	2.55626	0.000401159	2.4327	0.00115033	1.98344	0.0494276	NA	NA	4.23618	4.72e-09	NA	NA	NA	NA	NA	NA	TRAF3	TNF receptor associated factor 3
613	ENSBTAG00000013495	2.90307	3.03e-05	2.37677	0.00424248	NA	NA	NA	NA	3.77901	6.93e-10	NA	NA	NA	NA	NA	NA	WDFY3	WD repeat and FYVE domain containing 3
614	ENSBTAG00000013524	2.3615	0.0009305	2.38767	0.000570293	NA	NA	NA	NA	2.77148	3.45e-06	NA	NA	NA	NA	NA	NA	CMIP	c-Maf inducing protein
615	ENSBTAG00000013555	4.09723	1.5e-09	3.73711	1.43e-07	3.02789	0.000220384	3.0978	9e-05	4.93054	2.33e-12	3.76433	3.37e-05	2.71774	0.0180791	3.20175	0.00204178	ACVR1B	activin A receptor type 1B
616	ENSBTAG00000013556	2.10441	0.00204964	1.81977	0.0299435	NA	NA	NA	NA	2.65355	7.2e-05	NA	NA	NA	NA	NA	NA	UNC13D	unc-13 homolog D
617	ENSBTAG00000013578	5.74968	4.03e-06	4.43085	0.00158589	3.47646	0.0422119	NA	NA	5.18319	4.52e-10	NA	NA	NA	NA	NA	NA	CHI3L2	chitinase 3 like 2
618	ENSBTAG00000013645	3.20081	6.52e-06	2.50089	0.00395295	NA	NA	NA	NA	4.22888	2.09e-13	NA	NA	NA	NA	NA	NA	RFFL	ring finger and FYVE like domain containing E3 ubiquitin protein ligase
619	ENSBTAG00000013670	2.77223	0.000951955	3.23735	1.15e-05	2.78968	0.000822073	2.31891	0.0236627	NA	NA	NA	NA	NA	NA	NA	NA	TSCOT	solute carrier family 46 member 2
620	ENSBTAG00000013675	6.28339	0.048151	NA	NA	NA	NA	NA	NA	7.67962	3.24e-07	NA	NA	NA	NA	NA	NA	IL1F7	interleukin 37
621	ENSBTAG00000013689	4.54531	3.85e-08	4.05084	3.66e-06	3.25521	0.00128194	3.02031	0.00486742	5.05771	5.09e-11	3.00554	0.0145224	NA	NA	3.15036	0.00872865	MCTP2	multiple C2 and transmembrane domain containing 2
622	ENSBTAG00000013699	1.85406	0.0482949	NA	NA	NA	NA	NA	NA	2.10633	0.00325866	NA	NA	NA	NA	NA	NA	TBC1D1	TBC1 domain family member 1
623	ENSBTAG00000013705	3.45388	0.00016316	3.36632	0.000266461	2.65424	0.0214255	NA	NA	3.10708	6.26e-08	NA	NA	NA	NA	NA	NA	NFKBIE	NFKB inhibitor epsilon
624	ENSBTAG00000013711	4.00173	0.0070786	4.27833	0.00174549	3.49	0.0309851	NA	NA	4.93043	3.91e-06	NA	NA	NA	NA	NA	NA	TMEM151B	transmembrane protein 151B
625	ENSBTAG00000013745	2.51333	0.00065278	2.05582	0.0265683	NA	NA	NA	NA	NA	NA	2.43771	0.0274069	NA	NA	NA	NA	ITGA5	integrin subunit alpha 5
626	ENSBTAG00000013766	6.19129	0.00509401	6.1022	0.00443173	NA	NA	NA	NA	NA	NA	NA	NA	NA	NA	NA	NA	IFGGE	immunity related GTPase cinema
627	ENSBTAG00000013791	6.54898	9.67e-05	4.72007	0.0167315	NA	NA	NA	NA	3.60221	0.00699834	NA	NA	NA	NA	NA	NA	GPR41	free fatty acid receptor 3
628	ENSBTAG00000013861	3.16497	0.000493733	NA	NA	NA	NA	NA	NA	3.77916	9.13e-09	NA	NA	NA	NA	NA	NA	NCX1	solute carrier family 8 member A1
629	ENSBTAG00000013863	3.63348	1.65e-06	3.12046	0.000186621	NA	NA	NA	NA	4.79617	5.43e-11	NA	NA	NA	NA	NA	NA	MKP-1	dual specificity phosphatase 1
630	ENSBTAG00000013895	1.91208	0.0180615	NA	NA	NA	NA	NA	NA	2.45111	0.000540602	NA	NA	NA	NA	NA	NA	RELA	RELA proto-oncogene, NF-kB subunit
631	ENSBTAG00000013919	2.38208	0.00498056	3.0268	5.75e-06	2.49948	0.00162291	NA	NA	NA	NA	NA	NA	NA	NA	NA	NA	BLA-DRB3	major histocompatibility complex, class II, DRB3
632	ENSBTAG00000013976	4.18486	0.00564623	NA	NA	NA	NA	NA	NA	4.1837	1.19e-06	NA	NA	NA	NA	NA	NA	AGBL3	ATP/GTP binding protein like 3
633	ENSBTAG00000013996	3.50435	4.28e-08	3.31976	5.68e-07	2.65039	0.00082868	2.32173	0.0113237	3.92621	5.42e-11	2.58021	0.00606609	2.23876	0.0412238	2.29612	0.0447	SH3BP2	SH3 domain binding protein 2
634	ENSBTAG00000014016	1.91117	0.0078553	NA	NA	NA	NA	NA	NA	2.02939	0.0275766	NA	NA	NA	NA	NA	NA	IKZF1	IKAROS family zinc finger 1
635	ENSBTAG00000014046	3.84991	0.00787664	NA	NA	NA	NA	NA	NA	3.65219	0.00245305	NA	NA	NA	NA	NA	NA	BPI	bactericidal permeability increasing protein
636	ENSBTAG00000014090	3.31717	1.04e-06	2.98382	4.31e-05	NA	NA	NA	NA	3.75003	3.03e-09	NA	NA	NA	NA	NA	NA	ARID5A	AT-rich interaction domain 5A
637	ENSBTAG00000014102	1.95305	0.0140603	NA	NA	NA	NA	NA	NA	2.25969	0.00131827	NA	NA	NA	NA	NA	NA	MEP50	WD repeat domain 77
638	ENSBTAG00000014127	4.18846	9.52e-07	4.20527	9.47e-07	3.6612	9.75e-05	3.23706	0.00130909	4.12614	7.09e-06	NA	NA	NA	NA	NA	NA	PTGS2	prostaglandin-endoperoxide synthase 2
639	ENSBTAG00000014130	-1.5517	0.0177802	-1.9277	3.66e-06	-1.60189	0.00546815	NA	NA	NA	NA	NA	NA	NA	NA	NA	NA	MGC148714	cytochrome c oxidase subunit 6C
640	ENSBTAG00000014237	3.85398	4.52e-06	3.26708	0.000438388	NA	NA	NA	NA	4.37371	7.79e-10	2.95775	0.00535098	2.56323	0.0324756	3.01853	0.00439552	PSCD4	cytohesin 4
641	ENSBTAG00000014261	2.01704	0.0400918	NA	NA	NA	NA	NA	NA	3.08388	6.33e-06	NA	NA	NA	NA	NA	NA	TARS	threonyl-tRNA synthetase
642	ENSBTAG00000014324	3.12909	0.000156201	2.95336	0.000570293	2.50929	0.0135629	2.37544	0.0315123	3.95779	3e-10	2.72989	0.00375177	NA	NA	2.55091	0.0145524	ANTXR2	ANTXR cell adhesion molecule 2
643	ENSBTAG00000014368	3.51719	3.44e-05	NA	NA	NA	NA	NA	NA	4.96265	6.23e-14	2.95495	0.0038696	NA	NA	2.86528	0.00783807	SLAMF6	SLAM family member 6
644	ENSBTAG00000014396	2.85445	0.0165245	3.41851	0.000448082	3.06765	0.00422489	2.65387	0.0349091	2.8199	0.000259666	NA	NA	NA	NA	NA	NA	TIEG1	Kruppel like factor 10
645	ENSBTAG00000014400	4.4829	1.01e-08	4.56506	5.45e-09	3.94498	4.15e-06	3.42566	0.000136254	5.40406	4.27e-14	4.32256	8.57e-07	3.95895	4.07e-06	4.27645	1.6e-06	E2F2	E2F transcription factor 2
646	ENSBTAG00000014421	2.4286	0.000621325	2.26622	0.00258571	NA	NA	NA	NA	3.52309	3.55e-09	NA	NA	NA	NA	NA	NA	PBX2	PBX homeobox 2
647	ENSBTAG00000014423	-1.62358	0.0170786	-2.04183	3.7e-06	-2.13794	8.34e-07	-2.29873	5.99e-09	-1.74483	0.0437908	NA	NA	NA	NA	NA	NA	RPL22	ribosomal protein L22
648	ENSBTAG00000014439	6.90951	1.59e-13	5.62923	1.49e-08	5.3927	2.38e-07	4.89886	2.25e-06	6.0407	1.46e-13	3.64194	0.00210273	NA	NA	3.95503	0.000470961	KMO	kynurenine 3-monooxygenase
649	ENSBTAG00000014465	3.6413	0.000326193	3.05666	0.00702641	NA	NA	NA	NA	4.35267	1.97e-14	NA	NA	NA	NA	2.36626	0.0262667	PAI1	serpin family E member 1
650	ENSBTAG00000014468	-1.79143	0.0317457	-2.31182	2.2e-05	-2.31434	3.06e-05	-2.29668	2.42e-05	-1.90447	0.0228115	-2.06254	0.0161794	NA	NA	-2.09589	0.0144354	AP1S1	adaptor related protein complex 1 subunit sigma 1
651	ENSBTAG00000014471	2.25113	0.0127282	2.67252	0.000195668	2.27185	0.00839596	NA	NA	2.52307	0.00109473	NA	NA	NA	NA	NA	NA	AKAP2	A-kinase anchoring protein 2
652	ENSBTAG00000014548	4.23415	2.91e-07	3.45056	0.000189564	2.52319	0.0434906	NA	NA	4.95901	9.55e-13	NA	NA	NA	NA	2.6343	0.0411572	FAM129A	family with sequence similarity 129 member A
653	ENSBTAG00000014554	2.57995	0.0175161	2.56449	0.0125965	NA	NA	NA	NA	2.27657	0.0127225	NA	NA	NA	NA	NA	NA	SNAI1	snail family transcriptional repressor 1
654	ENSBTAG00000014555	5.04718	1.65e-11	3.74561	1.08e-05	3.14299	0.0011131	2.72068	0.0134472	5.14562	1.05e-14	NA	NA	NA	NA	3.30907	0.000526053	CASS4	Cas scaffold protein family member 4
655	ENSBTAG00000014560	2.88473	0.000141176	2.95186	6.51e-05	2.331	0.0133406	NA	NA	4.05049	4.86e-13	NA	NA	2.65531	0.000836874	2.98746	0.000104006	HLX1	H2.0 like homeobox
656	ENSBTAG00000014585	4.74948	0.0493195	NA	NA	4.58927	0.0463241	NA	NA	NA	NA	NA	NA	NA	NA	NA	NA	PTGIR	prostaglandin I2 receptor
657	ENSBTAG00000014600	5.23456	0.0178192	NA	NA	NA	NA	NA	NA	NA	NA	NA	NA	NA	NA	NA	NA	ADCY8	adenylate cyclase 8
658	ENSBTAG00000014605	2.73552	4.46e-06	2.31128	0.000902271	NA	NA	NA	NA	3.24782	5.06e-08	NA	NA	NA	NA	NA	NA	TEL	ETS variant 6
659	ENSBTAG00000014609	2.66744	0.00815322	NA	NA	NA	NA	NA	NA	3.71013	2.91e-07	NA	NA	NA	NA	NA	NA	PPP1R12A	protein phosphatase 1 regulatory subunit 12A
660	ENSBTAG00000014611	3.1857	1.86e-05	2.68219	0.00151848	NA	NA	NA	NA	3.91282	1.45e-10	2.52443	0.0105276	NA	NA	2.34677	0.0378951	SORL1	sortilin related receptor 1
661	ENSBTAG00000014612	1.95995	0.00357608	1.73365	0.0328134	NA	NA	NA	NA	2.42157	0.000315522	NA	NA	NA	NA	NA	NA	DOCK2	dedicator of cytokinesis 2
662	ENSBTAG00000014628	3.74188	0.00135794	3.46053	0.00408105	2.92447	0.0411724	NA	NA	4.06422	4.13e-06	3.17876	0.00997283	2.80073	0.0395406	3.87134	0.00027961	OAS2	2'-5'-oligoadenylate synthetase 2
663	ENSBTAG00000014693	3.47934	3.12e-06	2.97013	0.000340779	2.37044	0.0252867	NA	NA	4.23222	2.1e-10	NA	NA	2.70987	0.00633933	2.84149	0.00540813	TMEM88	transmembrane protein 88
664	ENSBTAG00000014705	3.68333	0.0343882	3.71759	0.0197762	NA	NA	NA	NA	3.49736	0.000191285	NA	NA	NA	NA	NA	NA	HES4	hes family bHLH transcription factor 4
665	ENSBTAG00000014707	4.27548	2.43e-06	4.02161	1.81e-05	3.14573	0.00472799	NA	NA	4.3057	3.74e-08	2.76786	0.0303891	2.86375	0.0139024	3.41442	0.00117654	ISG15	ISG15 ubiquitin-like modifier
666	ENSBTAG00000014728	4.34279	9.37e-09	3.909	9.08e-07	3.21885	0.00038045	NA	NA	3.54206	8.41e-09	NA	NA	NA	NA	NA	NA	TAPBP-R	TAP binding protein like
667	ENSBTAG00000014737	2.37345	0.0210638	2.97219	0.000110594	2.24355	0.0328033	NA	NA	3.69714	9.58e-05	3.9652	0.000135829	3.29822	0.00344085	3.02998	0.0240753	VEGFC	vascular endothelial growth factor C
668	ENSBTAG00000014762	3.98936	2.29e-07	3.47452	3.1e-05	2.47432	0.0297745	NA	NA	4.60619	3.21e-11	NA	NA	NA	NA	3.04674	0.00345974	ISG20	interferon stimulated exonuclease gene 20
669	ENSBTAG00000014857	2.8604	0.0164323	3.92853	1.34e-05	3.58752	0.000206199	NA	NA	2.63249	0.0342481	NA	NA	NA	NA	NA	NA	GBP7	guanylate-binding protein 6
670	ENSBTAG00000014873	-1.92405	0.0190116	-2.45008	2.36e-05	-2.06015	0.00325625	-2.13039	0.00137036	NA	NA	NA	NA	NA	NA	NA	NA	C11H2ORF64	cytochrome c oxidase assembly factor 5
671	ENSBTAG00000014880	2.75084	9.21e-07	2.31435	0.000417284	1.85992	0.0426534	NA	NA	2.58081	5.88e-05	NA	NA	NA	NA	NA	NA	ICOSLG	inducible T cell costimulator ligand
672	ENSBTAG00000014882	2.42247	0.00515658	2.06472	0.0471527	NA	NA	NA	NA	2.01271	0.0189402	NA	NA	NA	NA	NA	NA	NA	NA
673	ENSBTAG00000014884	2.12618	0.00470651	NA	NA	NA	NA	NA	NA	2.81693	6.28e-05	NA	NA	NA	NA	NA	NA	HIPK3	homeodomain interacting protein kinase 3
674	ENSBTAG00000014903	1.88533	0.0472794	2.40575	0.000123683	2.06781	0.00652102	NA	NA	3.398	3.17e-06	NA	NA	NA	NA	NA	NA	ABCA3	ATP binding cassette subfamily A member 3
675	ENSBTAG00000014906	4.21353	1.84e-07	3.3791	0.000218572	2.93764	0.00439558	2.52439	0.0402747	3.46199	3.15e-06	2.68041	0.0133927	NA	NA	NA	NA	CSPG2	versican
676	ENSBTAG00000014907	-1.95811	0.0237061	NA	NA	NA	NA	NA	NA	NA	NA	NA	NA	NA	NA	NA	NA	IL11RA	interleukin 11 receptor subunit alpha
677	ENSBTAG00000014921	5.14404	5.27e-06	3.48272	0.0131796	NA	NA	NA	NA	4.5111	0.00161778	NA	NA	NA	NA	NA	NA	IL6	interleukin 6
678	ENSBTAG00000014953	4.46875	4.21e-06	4.18236	3.11e-05	3.65151	0.000918282	3.62859	0.000967051	4.95566	2.28e-08	3.79507	0.00133459	3.34828	0.00665948	3.95036	0.000694637	NA	NA
679	ENSBTAG00000015010	2.29082	0.00965267	2.05331	0.0372343	NA	NA	NA	NA	3.05386	2.22e-07	2.64722	0.00057076	NA	NA	2.2753	0.0161809	TBC1D23	TBC1 domain family member 23
680	ENSBTAG00000015018	3.41544	0.0026657	3.16532	0.00676768	2.76064	0.0441494	NA	NA	4.03612	9.53e-06	NA	NA	NA	NA	NA	NA	FSD2	fibronectin type III and SPRY domain containing 2
681	ENSBTAG00000015032	2.06852	0.0284082	2.01508	0.0273296	NA	NA	NA	NA	2.50882	0.000141368	NA	NA	NA	NA	NA	NA	CD14	CD14 molecule
682	ENSBTAG00000015043	2.05407	0.0097638	NA	NA	NA	NA	NA	NA	2.32339	0.00132831	NA	NA	NA	NA	NA	NA	MFNG	MFNG O-fucosylpeptide 3-beta-N-acetylglucosaminyltransferase
683	ENSBTAG00000015060	4.54485	1.88e-08	5.12097	7.48e-11	4.67409	2.6e-08	3.15491	0.00170991	4.42344	2.77e-09	2.74065	0.0257975	NA	NA	3.99605	9.37e-06	GBP5	guanylate binding protein 5
684	ENSBTAG00000015061	4.0543	2.36e-07	3.76144	4.37e-06	2.87612	0.0039402	NA	NA	3.6285	6.1e-09	NA	NA	NA	NA	NA	NA	LOC504861	solute carrier family 7 (cationic amino acid transporter, y+ system), member 3-like
685	ENSBTAG00000015086	4.2852	0.000297121	3.95752	0.00123305	NA	NA	NA	NA	5.30616	8.66e-09	3.12402	0.0408961	3.62171	0.00349391	4.13877	0.000632542	HSD11B1	hydroxysteroid 11-beta dehydrogenase 1
686	ENSBTAG00000015119	2.41967	0.000906382	2.10039	0.0132419	NA	NA	NA	NA	2.13238	0.00109473	NA	NA	NA	NA	NA	NA	SIK3	SIK family kinase 3
687	ENSBTAG00000015126	2.20762	0.00476017	2.10235	0.00886991	NA	NA	NA	NA	1.91483	0.0291421	NA	NA	NA	NA	NA	NA	TNIP2	TNFAIP3 interacting protein 2
688	ENSBTAG00000015144	1.94313	0.0257445	2.04398	0.00642111	NA	NA	NA	NA	3.40221	6.71e-07	NA	NA	NA	NA	NA	NA	GMIP	GEM interacting protein
689	ENSBTAG00000015150	7.5064	2.37e-05	7.01039	0.00011067	4.76162	0.0374749	4.82249	0.0353688	6.16281	2.75e-05	NA	NA	NA	NA	NA	NA	IL12p35	interleukin 12A
690	ENSBTAG00000015154	2.64964	0.0178234	2.58457	0.0166488	NA	NA	NA	NA	3.68479	1.63e-09	2.29148	0.0359109	NA	NA	NA	NA	MCL1	MCL1, BCL2 family apoptosis regulator
691	ENSBTAG00000015193	-1.99208	0.0141544	-2.05201	0.00506364	-1.82276	0.0441831	NA	NA	NA	NA	NA	NA	NA	NA	NA	NA	BOLA3	bolA family member 3
692	ENSBTAG00000015209	2.68458	0.00106387	2.21732	0.0257792	NA	NA	NA	NA	2.30305	0.0178965	NA	NA	NA	NA	NA	NA	MXD4	MAX dimerization protein 4
693	ENSBTAG00000015212	3.4017	9.65e-06	3.37942	1.27e-05	2.92554	0.000744005	2.71336	0.00335493	3.65743	7.7e-12	2.47392	0.00266401	2.09962	0.0356301	2.31731	0.0115118	IFN-R	interferon alpha and beta receptor subunit 2
694	ENSBTAG00000015228	2.00912	0.0341107	2.86426	1.99e-06	2.34929	0.00123072	NA	NA	NA	NA	NA	NA	NA	NA	NA	NA	CD74	CD74 molecule
695	ENSBTAG00000015240	2.1213	0.0294137	2.12131	0.0188253	NA	NA	NA	NA	2.72365	3.31e-05	NA	NA	NA	NA	NA	NA	UBR4	ubiquitin protein ligase E3 component n-recognin 4
696	ENSBTAG00000015248	-1.94191	0.0187466	-2.1075	0.0022021	-1.92742	0.0159953	-2.24348	0.000485442	-1.69965	0.00854876	-1.95917	0.000714426	NA	NA	-2.10766	6.13e-05	HRASLS3	phospholipase A2, group XVI
697	ENSBTAG00000015252	3.92472	0.0337204	NA	NA	NA	NA	NA	NA	NA	NA	NA	NA	NA	NA	NA	NA	CHRNA9	cholinergic receptor nicotinic alpha 9 subunit
698	ENSBTAG00000015375	3.85735	0.000760208	3.00337	0.0277089	NA	NA	NA	NA	3.96642	7.44e-07	NA	NA	NA	NA	NA	NA	SH2D3C	SH2 domain containing 3C
699	ENSBTAG00000015413	2.92021	0.00482834	NA	NA	NA	NA	NA	NA	3.87654	4.18e-07	NA	NA	NA	NA	NA	NA	RASA2	RAS p21 protein activator 2
700	ENSBTAG00000015509	2.49707	0.00692886	2.27658	0.0214054	NA	NA	NA	NA	3.46893	3.91e-07	NA	NA	NA	NA	NA	NA	PBEF	nicotinamide phosphoribosyltransferase
701	ENSBTAG00000015569	3.86688	0.026767	NA	NA	NA	NA	NA	NA	3.65359	1.31e-05	NA	NA	NA	NA	NA	NA	ENKUR	enkurin, TRPC channel interacting protein
702	ENSBTAG00000015580	3.50973	1.33e-07	2.84783	0.000201436	2.18887	0.0351226	NA	NA	3.5865	1.88e-08	2.54243	0.00964194	NA	NA	2.58422	0.00876882	TLE3	transducin like enhancer of split 3
703	ENSBTAG00000015592	6.0492	5.88e-07	5.21594	4.79e-05	4.49887	0.00129659	NA	NA	7.30501	5.51e-21	3.25994	0.0118486	NA	NA	3.18545	0.0196621	GPR84	G protein-coupled receptor 84
704	ENSBTAG00000015604	2.67214	0.00085291	2.31741	0.0110693	NA	NA	NA	NA	3.20607	1.35e-07	NA	NA	NA	NA	NA	NA	ZNF385A	zinc finger protein 385A
705	ENSBTAG00000015609	3.41244	7.07e-06	3.23914	3.78e-05	2.56481	0.00812347	2.32441	0.0364311	3.99853	3.83e-08	2.66203	0.0228941	NA	NA	NA	NA	NA	NA
706	ENSBTAG00000015636	2.15158	0.00234083	2.65603	2.15e-06	2.07485	0.00472799	NA	NA	2.97752	1.83e-05	2.60349	0.00469538	NA	NA	NA	NA	RyDEN	chromosome 7 C19orf66 homolog
707	ENSBTAG00000015649	3.85853	0.000873603	3.15538	0.0165112	3.1201	0.0220275	NA	NA	4.11714	9.97e-08	3.4943	0.000392497	2.71222	0.0236275	3.19681	0.00297193	TMEM156	transmembrane protein 156
708	ENSBTAG00000015667	2.09011	0.0042579	1.93176	0.0148391	NA	NA	NA	NA	2.46879	0.000522046	NA	NA	NA	NA	NA	NA	TMEM127	transmembrane protein 127
709	ENSBTAG00000015707	4.53274	8.81e-08	4.25512	1.2e-06	3.61591	0.000199251	2.97469	0.00794865	4.19361	1.62e-11	3.01455	0.000537022	2.44238	0.0190232	2.82674	0.00259927	TREML2	triggering receptor expressed on myeloid cells like 2
710	ENSBTAG00000015711	2.61848	0.0316032	2.5116	0.0341544	NA	NA	NA	NA	3.60249	5.1e-07	NA	NA	NA	NA	NA	NA	BTG2	BTG anti-proliferation factor 2
711	ENSBTAG00000015742	4.06419	3.96e-07	4.03806	5.99e-07	3.27067	0.000412814	2.76316	0.00962501	4.99829	1.96e-10	3.06615	0.012682	NA	NA	NA	NA	ICAM3	intercellular adhesion molecule 3
712	ENSBTAG00000015750	4.68299	0.0391516	4.4206	0.0424255	NA	NA	NA	NA	NA	NA	NA	NA	NA	NA	NA	NA	AMN	amnion associated transmembrane protein
713	ENSBTAG00000015752	2.21547	0.00680184	1.98983	0.0302978	NA	NA	NA	NA	NA	NA	NA	NA	NA	NA	NA	NA	NA	NA
714	ENSBTAG00000015821	2.98194	0.0215396	2.75235	0.036861	NA	NA	NA	NA	4.63923	8.97e-09	3.82558	0.000196096	2.97213	0.0138001	3.47721	0.0018405	AMPD3	adenosine monophosphate deaminase 3
715	ENSBTAG00000015825	5.74676	0.0231275	NA	NA	NA	NA	NA	NA	NA	NA	NA	NA	NA	NA	NA	NA	CCDC65	coiled-coil domain containing 65
716	ENSBTAG00000015837	5.2736	0.0101546	NA	NA	NA	NA	NA	NA	5.30262	1.14e-15	2.90675	0.00628251	NA	NA	2.92198	0.00680494	P2RY12	purinergic receptor P2Y12
717	ENSBTAG00000015868	3.77043	0.000207969	3.12813	0.00625492	2.73088	0.0417213	NA	NA	4.43351	8.6e-11	NA	NA	NA	NA	NA	NA	LIG4	DNA ligase 4
718	ENSBTAG00000015872	5.86652	0.000308574	5.31252	0.00165605	4.19362	0.039999	4.52107	0.0183898	NA	NA	NA	NA	NA	NA	NA	NA	GPR73L1	prokineticin receptor 2
719	ENSBTAG00000015889	1.75439	0.024693	2.26318	9.18e-06	1.8405	0.00672473	NA	NA	2.13264	0.0045396	NA	NA	NA	NA	NA	NA	CLC-7	chloride voltage-gated channel 7
720	ENSBTAG00000015908	2.73047	1.14e-06	2.72234	1.43e-06	2.22428	0.00133013	2.11722	0.00411334	3.48492	1.72e-07	NA	NA	NA	NA	NA	NA	LENG4	membrane bound O-acyltransferase domain containing 7
721	ENSBTAG00000015919	3.76973	4.16e-05	3.66471	8.28e-05	3.10126	0.00346487	2.69114	0.0289762	3.67277	2.94e-07	3.16774	0.000549674	2.81512	0.00333036	3.13673	0.000787675	DKFZP564O0823	prostate androgen-regulated mucin-like protein 1
722	ENSBTAG00000015938	2.49031	0.00101454	2.5049	0.00070715	NA	NA	NA	NA	3.19126	2.02e-07	2.38102	0.0114132	NA	NA	2.20432	0.0445211	NA	NA
723	ENSBTAG00000015950	-2.08261	0.0324925	-2.36935	0.00193269	-2.15447	0.0132222	-2.21761	0.00817157	NA	NA	NA	NA	NA	NA	NA	NA	ISOC2	isochorismatase domain containing 2
724	ENSBTAG00000015952	2.5657	1.87e-08	2.64288	4.35e-09	2.23701	2.46e-05	2.23312	1.59e-05	2.475	0.000276885	2.23834	0.0136529	NA	NA	NA	NA	CENTA1	ArfGAP with dual PH domains 1
725	ENSBTAG00000015961	3.89411	9.62e-05	3.158	0.00561535	NA	NA	NA	NA	4.77248	2.32e-09	3.35908	0.00290123	NA	NA	2.9319	0.0278564	TSPAN2	tetraspanin 2
726	ENSBTAG00000015976	3.44976	5.23e-05	2.83909	0.00372466	NA	NA	NA	NA	3.81766	2.86e-07	NA	NA	NA	NA	2.63433	0.03189	PHF12	PHD finger protein 12
727	ENSBTAG00000015994	5.81978	0.000211644	5.20072	0.00146493	4.68153	0.00788592	4.55	0.0117214	6.37123	1.91e-15	5.07816	1.31e-07	3.6837	0.000710456	4.53002	1e-05	LRRC63	leucine rich repeat containing 63
728	ENSBTAG00000016007	-1.91362	0.0196291	-2.57398	2.72e-06	-2.53891	7.9e-06	-2.34213	7.51e-05	NA	NA	NA	NA	NA	NA	NA	NA	ADH5	alcohol dehydrogenase 5 (class III), chi polypeptide
729	ENSBTAG00000016060	3.39488	0.00156621	2.77727	0.0259072	NA	NA	NA	NA	4.04567	9.37e-09	NA	NA	NA	NA	NA	NA	CREM	cAMP responsive element modulator
730	ENSBTAG00000016073	2.25535	0.00350289	NA	NA	NA	NA	NA	NA	1.97313	0.0445625	NA	NA	NA	NA	NA	NA	UGCG	UDP-glucose ceramide glucosyltransferase
731	ENSBTAG00000016094	2.11611	0.00218934	1.91092	0.0142878	1.83835	0.0321829	1.84872	0.0316071	1.78753	0.0162998	2.07133	0.00205648	1.83699	0.0203322	1.81267	0.0415151	SLC36A1	solute carrier family 36 member 1
732	ENSBTAG00000016139	2.30408	0.000558832	2.17601	0.00192986	NA	NA	NA	NA	3.87509	4.19e-07	NA	NA	NA	NA	NA	NA	TMEM120A	transmembrane protein 120A
733	ENSBTAG00000016163	5.29059	1.08e-14	5.07389	1.94e-13	4.28764	2.02e-08	3.99058	1.08e-07	5.31237	1.79e-12	4.22749	6.83e-06	4.08418	4.63e-06	4.42409	1.72e-06	OSM	oncostatin M
734	ENSBTAG00000016198	2.08724	0.0128109	2.1905	0.00330009	NA	NA	NA	NA	2.60821	5.51e-05	NA	NA	NA	NA	NA	NA	EP300	E1A binding protein p300
735	ENSBTAG00000016204	3.54065	2.71e-05	3.02982	0.00118468	2.83641	0.00476368	2.47348	0.0370322	3.22443	7.46e-06	2.7568	0.00404324	2.492	0.015121	2.87704	0.00201981	C1RL	complement C1r subcomponent like
736	ENSBTAG00000016206	2.32224	0.000457294	2.36242	0.000238967	1.99241	0.0140652	1.98776	0.0153305	2.47853	0.000280488	2.42662	0.00296383	NA	NA	NA	NA	MAOA	monoamine oxidase A
737	ENSBTAG00000016208	4.69762	1.69e-09	3.56247	6.17e-05	2.83655	0.00808118	NA	NA	4.33944	4.46e-14	NA	NA	NA	NA	NA	NA	TGM2	transglutaminase 2
738	ENSBTAG00000016217	2.38819	0.00987614	NA	NA	NA	NA	NA	NA	NA	NA	NA	NA	NA	NA	NA	NA	RBM43	RNA binding motif protein 43
739	ENSBTAG00000016260	3.68036	1.99e-06	3.12603	0.000266461	2.84513	0.0024781	NA	NA	3.57479	4.42e-07	NA	NA	NA	NA	2.6389	0.0159213	LRRK2	leucine rich repeat kinase 2
740	ENSBTAG00000016269	2.70812	7.11e-05	NA	NA	NA	NA	NA	NA	2.98476	7.02e-07	NA	NA	NA	NA	NA	NA	ME2	malic enzyme 2
741	ENSBTAG00000016276	3.51648	0.0212754	3.35463	0.0237753	NA	NA	NA	NA	4.70997	9.58e-05	3.79257	0.0172855	4.18759	0.00267131	3.73404	0.0245382	HAL	histidine ammonia-lyase
742	ENSBTAG00000016315	2.26273	0.00144058	2.00878	0.0133582	NA	NA	NA	NA	3.07637	2.05e-05	NA	NA	NA	NA	NA	NA	COTL1	coactosin like F-actin binding protein 1
743	ENSBTAG00000016316	2.01653	0.0160895	NA	NA	NA	NA	NA	NA	1.89566	0.0468792	NA	NA	NA	NA	NA	NA	ZZEF1	zinc finger ZZ-type and EF-hand domain containing 1
744	ENSBTAG00000016327	6.19317	0.00151776	5.44381	0.00764644	4.87377	0.0298232	NA	NA	NA	NA	NA	NA	NA	NA	NA	NA	SLC28A2	solute carrier family 28 member 2
745	ENSBTAG00000016344	2.8441	0.000155538	3.02878	2.18e-05	2.51413	0.0030002	NA	NA	3.19164	1e-06	2.34908	0.0227211	2.34877	0.0164971	2.64995	0.00330323	PIK3R6	phosphoinositide-3-kinase regulatory subunit 6
746	ENSBTAG00000016348	4.95773	0.0258319	NA	NA	4.6447	0.0349036	NA	NA	NA	NA	5.23271	0.0332101	5.21919	0.0298745	NA	NA	XKR7	XK related 7
747	ENSBTAG00000016357	3.55082	6.01e-07	3.29876	1.03e-05	2.72962	0.00177439	2.97666	0.000204023	3.81981	1.79e-06	3.74958	6.03e-05	3.45414	0.000184154	3.41548	0.000727682	VNN2	vanin 2
748	ENSBTAG00000016359	2.66982	0.0115475	NA	NA	NA	NA	NA	NA	3.56376	3.09e-07	NA	NA	NA	NA	NA	NA	Oatp4c1	solute carrier organic anion transporter family member 4C1
749	ENSBTAG00000016378	2.40346	4.98e-06	2.27664	4.23e-05	NA	NA	NA	NA	2.72769	7.24e-07	NA	NA	NA	NA	NA	NA	LRP10	LDL receptor related protein 10
750	ENSBTAG00000016381	3.81557	7.01e-06	3.39358	0.000194727	2.78734	0.0100232	NA	NA	2.95265	0.00563039	NA	NA	NA	NA	NA	NA	REM2	RRAD and GEM like GTPase 2
751	ENSBTAG00000016388	4.87297	9.11e-09	4.05876	1.05e-05	2.7968	0.0222174	NA	NA	5.06933	4.82e-13	NA	NA	NA	NA	NA	NA	SLCO4A1	solute carrier organic anion transporter family member 4A1
752	ENSBTAG00000016411	2.98259	0.000392107	3.52932	2.32e-06	2.98499	0.000418253	2.62617	0.00555799	2.79748	2.93e-06	NA	NA	NA	NA	NA	NA	RNF122	ring finger protein 122
753	ENSBTAG00000016414	3.40536	2.2e-06	3.06442	7.08e-05	2.25842	0.0343919	NA	NA	4.33278	1.07e-09	NA	NA	NA	NA	NA	NA	VDR	vitamin D receptor
754	ENSBTAG00000016424	4.43029	3.53e-10	4.0331	4.71e-08	3.1584	0.000240751	2.75607	0.00404195	5.02845	5.21e-15	2.81379	0.00682343	NA	NA	2.89133	0.00507523	MMP25	matrix metallopeptidase 25
755	ENSBTAG00000016462	2.01481	0.0212754	NA	NA	NA	NA	NA	NA	NA	NA	NA	NA	NA	NA	NA	NA	TCF7L2	transcription factor 4
756	ENSBTAG00000016477	3.87543	0.000871369	NA	NA	3.04764	0.0301852	3.07562	0.0290885	2.50903	0.0140579	3.03441	0.0016791	3.49461	1.4e-05	3.4923	6.08e-05	C7H19orf35	PEAK family member 3
757	ENSBTAG00000016494	2.48699	0.000408391	2.36689	0.00119645	NA	NA	NA	NA	3.10128	2.13e-05	NA	NA	NA	NA	NA	NA	TNFRSF19L	RELT, TNF receptor
758	ENSBTAG00000016498	3.13694	0.00169568	2.81397	0.00848571	NA	NA	NA	NA	3.37692	2.72e-06	2.49397	0.0262027	NA	NA	2.59162	0.0183463	PHACTR2	phosphatase and actin regulator 2
759	ENSBTAG00000016513	3.28136	0.00130978	2.82053	0.012788	NA	NA	NA	NA	3.07169	0.000448964	NA	NA	NA	NA	NA	NA	ZNF331	zinc finger protein 331
760	ENSBTAG00000016541	2.67169	0.0243498	2.60453	0.0219646	NA	NA	NA	NA	4.2429	1.27e-05	3.28311	0.0168742	NA	NA	NA	NA	CAMK1G	calcium/calmodulin dependent protein kinase IG
761	ENSBTAG00000016542	4.83757	4.51e-07	4.50226	5.75e-06	3.93255	0.000273816	3.01606	0.0228315	5.43984	1.4e-16	2.84027	0.00932682	2.62639	0.0212934	2.79357	0.0144123	LAMB3	laminin subunit beta 3
762	ENSBTAG00000016546	2.40238	0.000236017	2.58227	2.15e-05	1.98725	0.0177744	NA	NA	2.50822	6.65e-05	2.06768	0.0306794	NA	NA	NA	NA	PARP12	poly(ADP-ribose) polymerase family member 12
763	ENSBTAG00000016560	-2.04983	0.0209142	NA	NA	NA	NA	NA	NA	NA	NA	NA	NA	NA	NA	NA	NA	DNAJC4	DnaJ heat shock protein family (Hsp40) member C4
764	ENSBTAG00000016566	3.33003	0.000247326	2.53493	0.026817	NA	NA	NA	NA	4.41006	1.91e-07	3.04091	0.0180727	NA	NA	NA	NA	ITGA9	integrin subunit alpha 9
765	ENSBTAG00000016593	4.74546	3.49e-09	4.49612	4.71e-08	3.60469	0.00011556	2.85839	0.0101359	4.81322	2.82e-24	NA	NA	NA	NA	NA	NA	FMNL3	formin like 3
766	ENSBTAG00000016644	2.75923	0.0398997	NA	NA	NA	NA	NA	NA	NA	NA	NA	NA	NA	NA	NA	NA	AQPEP	laeverin
767	ENSBTAG00000016656	3.13835	6.14e-05	2.69027	0.00220863	2.36757	0.0219187	NA	NA	2.89578	1.12e-09	2.05771	0.00896818	NA	NA	2.73848	1.48e-06	PARP14	poly(ADP-ribose) polymerase family member 14
768	ENSBTAG00000016661	3.72445	7.62e-05	3.18924	0.00205618	NA	NA	NA	NA	3.20324	7.63e-08	2.23642	0.0245064	2.11095	0.0446248	2.72145	0.00057649	bubp43	ubiquitin specific peptidase 18
769	ENSBTAG00000016683	4.00172	6.14e-07	4.06694	4.02e-07	3.31261	0.000285528	3.07931	0.00127303	3.4002	3.16e-06	NA	NA	NA	NA	NA	NA	NFKBIA	NFKB inhibitor alpha
770	ENSBTAG00000016698	5.47285	1.31e-10	6.06743	2.2e-13	5.37478	2.39e-09	3.79377	0.000136108	3.13591	9.36e-05	NA	NA	NA	NA	NA	NA	SLAMF8	SLAM family member 8
771	ENSBTAG00000016722	3.29839	5.2e-11	2.51699	3.26e-05	2.00973	0.0121635	1.97389	0.0175985	3.83275	2.18e-10	NA	NA	NA	NA	NA	NA	ATHL1	protein-glucosylgalactosylhydroxylysine glucosidase
772	ENSBTAG00000016804	3.15122	0.000503757	2.87797	0.0026776	2.88757	0.00306243	2.84728	0.00392889	3.02204	1.35e-05	3.27413	1.55e-05	2.57347	0.0036917	3.19034	4.29e-05	CHS1	lysosomal trafficking regulator
773	ENSBTAG00000016828	2.46142	0.000270842	2.6443	2.6e-05	2.11113	0.00941049	NA	NA	2.51979	6e-06	NA	NA	NA	NA	NA	NA	TAPBP	TAP binding protein
774	ENSBTAG00000016879	3.9071	0.000337459	3.43086	0.0033796	3.158	0.0133039	2.89666	0.0402747	3.038	1.78e-05	2.42211	0.0207759	NA	NA	NA	NA	KIAA1147	KIAA1147
775	ENSBTAG00000016906	3.84103	5.56e-07	3.36902	4.75e-05	2.50081	0.0220128	NA	NA	3.74108	5.81e-07	NA	NA	NA	NA	NA	NA	CYP27B1	cytochrome P450, family 27, subfamily B, polypeptide 1
776	ENSBTAG00000016912	2.10557	0.0408957	NA	NA	NA	NA	NA	NA	2.5105	8.7e-06	NA	NA	NA	NA	NA	NA	TSFM	Ts translation elongation factor, mitochondrial
777	ENSBTAG00000016913	4.45449	0.000273643	3.26346	0.0291691	NA	NA	NA	NA	5.08498	2.42e-11	NA	NA	NA	NA	NA	NA	AVIL	advillin
778	ENSBTAG00000016915	3.44688	3.6e-05	3.20412	0.000239999	2.48117	0.0277893	NA	NA	3.51044	4.06e-08	NA	NA	NA	NA	NA	NA	VEGFR1	fms related tyrosine kinase 1
779	ENSBTAG00000016944	4.06943	1.26e-08	4.11986	9.19e-09	3.60345	4.54e-06	3.19613	9.53e-05	3.73214	1.11e-10	2.45815	0.00810193	2.15219	0.0481194	2.31269	0.0263535	ADORA2A	adenosine A2a receptor
780	ENSBTAG00000016984	1.82411	0.0281317	1.95609	0.00435074	NA	NA	NA	NA	NA	NA	NA	NA	NA	NA	NA	NA	PTPN9	protein tyrosine phosphatase, non-receptor type 9
781	ENSBTAG00000017000	4.14583	0.0314695	3.83452	0.0434615	NA	NA	NA	NA	4.82308	3.93e-08	4.55693	8.98e-06	4.35355	9.3e-06	4.34564	4.43e-05	IL22RA2	interleukin 22 receptor subunit alpha 2
782	ENSBTAG00000017009	-1.73145	0.0355386	-1.87669	0.00412632	-1.79965	0.0117873	-1.8431	0.00721403	NA	NA	NA	NA	NA	NA	NA	NA	C18H16orf61	C-X9-C motif containing 2
783	ENSBTAG00000017055	4.10687	0.0029024	4.24631	0.00114638	3.64652	0.0135072	3.62584	0.0149799	NA	NA	NA	NA	NA	NA	NA	NA	HCN3	hyperpolarization activated cyclic nucleotide gated potassium channel 3
784	ENSBTAG00000017082	2.27988	0.000423504	2.43706	4.58e-05	1.86859	0.0310568	NA	NA	3.05092	2.02e-05	NA	NA	NA	NA	NA	NA	P450R	cytochrome p450 oxidoreductase
785	ENSBTAG00000017091	2.24861	0.00114033	2.04795	0.00716454	NA	NA	NA	NA	2.28506	1.63e-05	NA	NA	NA	NA	NA	NA	FTSJD2	cap methyltransferase 1
786	ENSBTAG00000017133	3.40407	0.00637117	NA	NA	NA	NA	NA	NA	3.63211	1.27e-07	NA	NA	NA	NA	NA	NA	GINS4	GINS complex subunit 4
787	ENSBTAG00000017233	3.14861	0.015083	2.94769	0.0231284	NA	NA	NA	NA	2.58885	0.0238106	NA	NA	NA	NA	NA	NA	NA	NA
788	ENSBTAG00000017276	3.42122	0.0342629	NA	NA	NA	NA	NA	NA	4.20999	2.06e-05	4.23721	0.000153344	3.59675	0.00248739	3.2341	0.0240343	NA	NA
789	ENSBTAG00000017287	2.90159	0.000191843	2.99538	6.98e-05	2.59984	0.00259031	2.2407	0.0318807	3.30766	2.03e-08	2.38454	0.009285	NA	NA	2.18772	0.0431045	DRAM	DNA damage regulated autophagy modulator 1
790	ENSBTAG00000017346	3.57714	1.54e-06	2.85535	0.000995923	NA	NA	NA	NA	3.76694	5e-10	NA	NA	NA	NA	NA	NA	RASSF2	Ras association domain family member 2
791	ENSBTAG00000017363	2.52803	0.00544334	2.47464	0.00568318	NA	NA	NA	NA	3.48471	3.8e-10	NA	NA	NA	NA	NA	NA	SAT	spermidine/spermine N1-acetyltransferase 1
792	ENSBTAG00000017435	3.99543	0.000714744	3.27802	0.013758	3.03999	0.0378613	NA	NA	4.39554	2.99e-07	3.29298	0.00630942	2.96542	0.0201344	3.04327	0.0236588	KCTD7	potassium channel tetramerization domain containing 7
793	ENSBTAG00000017457	2.31217	0.00210706	1.97221	0.0307288	NA	NA	NA	NA	2.86171	2.08e-09	NA	NA	NA	NA	NA	NA	STK10	serine/threonine kinase 10
794	ENSBTAG00000017461	2.56753	9.93e-05	2.90945	1.05e-06	2.36271	0.0010885	2.54055	0.000126651	2.99415	0.001028	2.58499	0.0424511	NA	NA	NA	NA	MCT4	solute carrier family 16 member 3
795	ENSBTAG00000017496	-1.76008	0.0390765	-1.68763	0.0497855	-1.7338	0.0359249	-1.8667	0.00928402	NA	NA	-1.83049	0.00266401	NA	NA	-1.7945	0.00534203	ATP5I	ATP synthase membrane subunit e
796	ENSBTAG00000017542	3.08599	4.16e-05	2.4568	0.00705737	NA	NA	NA	NA	4.04036	4.96e-09	NA	NA	NA	NA	NA	NA	PPAR-beta	peroxisome proliferator activated receptor delta
797	ENSBTAG00000017592	3.297	0.000166852	2.76448	0.00548556	NA	NA	NA	NA	5.81322	9.27e-12	3.87822	0.00100833	NA	NA	NA	NA	AGPAT9	glycerol-3-phosphate acyltransferase 3
798	ENSBTAG00000017593	3.94826	1.59e-05	3.61263	0.000165651	3.05197	0.00545152	2.70012	0.032092	3.79514	7.9e-06	2.82849	0.0266933	NA	NA	NA	NA	TREM-1	triggering receptor expressed on myeloid cells 1
799	ENSBTAG00000017616	-2.05459	0.0216764	-2.92093	9.93e-07	-2.69737	2.44e-05	-2.71549	1.08e-05	-2.08931	0.0137588	-3.79147	1.88e-10	-2.66621	7.64e-05	-2.98108	8.55e-06	ADSSL1	adenylosuccinate synthase like 1
800	ENSBTAG00000017648	5.0432	0.0197262	5.49244	0.00421108	NA	NA	NA	NA	NA	NA	NA	NA	NA	NA	NA	NA	NA	NA
801	ENSBTAG00000017656	3.57299	0.000294379	3.42	0.000672231	2.6886	0.0339057	NA	NA	4.07511	8.35e-09	2.8993	0.0052079	NA	NA	2.55561	0.0405745	SIAT6	ST3 beta-galactoside alpha-2,3-sialyltransferase 3
802	ENSBTAG00000017670	3.0549	0.000685618	3.78583	1.12e-06	3.36532	7.31e-05	NA	NA	3.74312	2.64e-08	3.08659	0.000470202	2.38335	0.0347597	3.22656	0.000174082	LOC512486	interferon-induced guanylate-binding protein 1
803	ENSBTAG00000017672	3.68749	0.000183102	NA	NA	NA	NA	NA	NA	3.85891	0.0162019	NA	NA	NA	NA	NA	NA	NA	NA
804	ENSBTAG00000017674	4.52211	1.46e-07	4.23609	1.99e-06	3.30862	0.00149355	2.64236	0.0436178	5.28206	2.44e-11	4.25383	1.67e-05	3.48909	0.000943442	2.96333	0.0296525	SCNN1D	sodium channel epithelial 1 delta subunit
805	ENSBTAG00000017682	2.54255	0.00026325	2.22679	0.00501892	2.02295	0.029932	NA	NA	2.83597	0.000107911	2.49117	0.0115257	NA	NA	NA	NA	TET2	tet methylcytosine dioxygenase 2
806	ENSBTAG00000017722	4.11566	1.58e-08	3.4405	1.81e-05	2.61622	0.00959476	2.53138	0.0165773	4.50484	1.4e-08	3.5361	0.000772491	NA	NA	3.2806	0.00391748	F5	coagulation factor V
807	ENSBTAG00000017763	3.25486	3.39e-05	2.88178	0.000744669	2.31884	0.0347297	NA	NA	4.00814	2.09e-07	2.97967	0.00739455	NA	NA	NA	NA	NFIL3	nuclear factor, interleukin 3 regulated
808	ENSBTAG00000017764	3.33375	7.14e-09	2.78246	1.81e-05	2.03024	0.0307979	NA	NA	3.62793	5.31e-08	NA	NA	NA	NA	NA	NA	HDAC4	histone deacetylase 4
809	ENSBTAG00000017839	1.99191	0.019853	NA	NA	NA	NA	NA	NA	2.07712	0.0179735	NA	NA	NA	NA	NA	NA	TIAM1	T cell lymphoma invasion and metastasis 1
810	ENSBTAG00000017850	1.96494	0.0101354	NA	NA	NA	NA	NA	NA	2.35556	0.000622238	NA	NA	NA	NA	NA	NA	ARHGEF6	Rac/Cdc42 guanine nucleotide exchange factor 6
811	ENSBTAG00000017851	2.57822	0.00187206	2.88671	8.67e-05	2.44569	0.0048833	2.28774	0.0158866	3.13222	7.13e-06	NA	NA	NA	NA	NA	NA	RXRA	retinoid X receptor alpha
812	ENSBTAG00000017855	4.83469	5.2e-11	4.3745	1.2e-08	3.39951	0.000127635	2.78083	0.00720997	4.73907	1.51e-19	2.20485	0.0404504	NA	NA	NA	NA	ITM3	integral membrane protein 2C
813	ENSBTAG00000017863	2.89786	0.00166178	2.7055	0.00469523	2.38956	0.0339057	NA	NA	3.97187	1.49e-07	2.94614	0.00691749	NA	NA	NA	NA	SRGN	serglycin
814	ENSBTAG00000017873	1.77883	0.0291141	1.75053	0.0248455	NA	NA	NA	NA	2.37563	9.05e-05	NA	NA	NA	NA	NA	NA	USF1	upstream transcription factor 1
815	ENSBTAG00000017942	2.40676	0.00248063	2.21198	0.00944429	NA	NA	NA	NA	2.94235	1.59e-05	NA	NA	NA	NA	NA	NA	CRTC2	CREB regulated transcription coactivator 2
816	ENSBTAG00000017969	4.42049	0.000325547	3.11046	0.0478623	NA	NA	NA	NA	4.63436	1.67e-07	NA	NA	NA	NA	NA	NA	CA4	carbonic anhydrase 4
817	ENSBTAG00000017970	2.21025	0.00574621	2.20241	0.00441673	NA	NA	NA	NA	3.10653	1.21e-05	NA	NA	NA	NA	NA	NA	ZYX	zyxin
818	ENSBTAG00000017992	2.81004	6.16e-06	2.43499	0.000546586	2.11293	0.012792	NA	NA	3.29792	3.45e-08	2.45922	0.00600182	NA	NA	NA	NA	CD164	CD164 molecule
819	ENSBTAG00000018011	2.09658	0.00374526	1.8226	0.0382627	NA	NA	NA	NA	2.68822	3.58e-05	NA	NA	NA	NA	NA	NA	APOB48R	apolipoprotein B receptor
820	ENSBTAG00000018013	2.12237	0.000704534	2.28266	5.94e-05	1.83434	0.0194126	NA	NA	2.14209	0.00496013	NA	NA	NA	NA	NA	NA	EMP3	epithelial membrane protein 3
821	ENSBTAG00000018015	4.00993	5.32e-07	4.03033	4.96e-07	3.26594	0.00038045	NA	NA	2.69296	0.000246953	NA	NA	NA	NA	NA	NA	IL27	interleukin 27
822	ENSBTAG00000018048	2.32865	0.000714744	NA	NA	NA	NA	NA	NA	2.37752	9.17e-05	NA	NA	NA	NA	NA	NA	MED15	mediator complex subunit 15
823	ENSBTAG00000018059	3.58195	0.000667514	3.13123	0.00600739	2.74955	0.0380106	NA	NA	4.31099	5.93e-09	NA	NA	NA	NA	NA	NA	CD80	CD80 molecule
824	ENSBTAG00000018071	-2.05191	0.0453741	-3.14847	4.46e-07	-3.02405	3.83e-06	-3.37404	1.81e-08	-2.14541	0.0151629	-3.81889	1.37e-09	-3.16152	6.27e-07	-3.39445	3.03e-07	TMOD4	tropomodulin 4
825	ENSBTAG00000018073	2.156	0.00148	2.1712	0.000970299	NA	NA	NA	NA	3.9063	4.57e-08	NA	NA	NA	NA	NA	NA	BZRP	translocator protein
826	ENSBTAG00000018108	3.31281	2.01e-06	3.30213	2.53e-06	2.50018	0.00484433	NA	NA	4.38792	6.82e-11	NA	NA	NA	NA	NA	NA	NA	NA
827	ENSBTAG00000018119	4.21422	7.3e-09	3.93046	1.85e-07	3.20257	0.0002041	2.43687	0.0301997	4.1837	1.79e-09	NA	NA	NA	NA	2.53794	0.0427167	AOAH	acyloxyacyl hydrolase
828	ENSBTAG00000018137	3.24493	6.66e-06	2.71479	0.000970934	NA	NA	NA	NA	4.20833	1.35e-10	2.61428	0.015014	NA	NA	2.56504	0.0240412	A2M	alpha-2-macroglobulin
829	ENSBTAG00000018146	4.70662	1.36e-06	4.08396	8.96e-05	NA	NA	NA	NA	4.68129	1.81e-06	NA	NA	NA	NA	3.19901	0.0420422	VAT1L	vesicle amine transport 1 like
830	ENSBTAG00000018156	-2.48276	0.0436181	-3.92526	1.01e-06	-3.92176	2.1e-06	-4.27869	3.05e-08	-2.03011	0.0272925	-4.39074	4.72e-14	-3.70527	4.11e-11	-4.26052	2.9e-13	KRTCAP3	keratinocyte associated protein 3
831	ENSBTAG00000018165	4.23962	2.8e-06	2.99129	0.00812947	NA	NA	NA	NA	4.88732	1.07e-09	2.83756	0.0380026	NA	NA	3.15889	0.0110908	FAM65B	RHO family interacting cell polarization regulator 2
832	ENSBTAG00000018203	4.05518	1.51e-05	3.17989	0.00345446	2.92092	0.0144705	2.93103	0.0144887	3.55387	1.25e-05	NA	NA	2.57964	0.037548	3.1633	0.00262612	IGSF2	CD101 molecule
833	ENSBTAG00000018223	3.83303	1.69e-08	3.80114	3.19e-08	3.12229	6.78e-05	2.84612	0.00058242	3.53561	4.27e-08	3.07685	0.000166253	2.49837	0.00872231	NA	NA	CGP-39	chitinase 3 like 1
834	ENSBTAG00000018232	5.12555	0.00139789	4.09129	0.023022	NA	NA	NA	NA	4.29461	0.000522291	NA	NA	NA	NA	NA	NA	STOML3	stomatin like 3
835	ENSBTAG00000018238	3.21313	5.76e-06	2.75513	0.000522914	2.2201	0.0307979	NA	NA	3.88606	3.43e-08	NA	NA	NA	NA	NA	NA	ABTB1	ankyrin repeat and BTB domain containing 1
836	ENSBTAG00000018248	3.04671	0.000613562	3.48407	1.45e-05	2.97081	0.00108697	NA	NA	3.43504	4.35e-07	NA	NA	NA	NA	NA	NA	MGLL	monoglyceride lipase
837	ENSBTAG00000018252	4.76774	1.36e-09	4.24629	2.73e-07	3.61245	7.79e-05	2.92132	0.00590681	4.39849	8.32e-12	NA	NA	NA	NA	NA	NA	ARRDC4	arrestin domain containing 4
838	ENSBTAG00000018289	2.91184	0.0120877	NA	NA	NA	NA	NA	NA	NA	NA	NA	NA	NA	NA	NA	NA	TMEM150	transmembrane protein 150A
839	ENSBTAG00000018290	4.69059	0.00467728	NA	NA	NA	NA	NA	NA	6.21918	1.39e-11	NA	NA	NA	NA	NA	NA	IL9	interleukin 9
840	ENSBTAG00000018334	3.51953	9.15e-06	2.99646	0.000695539	2.45835	0.02463	NA	NA	2.59011	2.71e-06	NA	NA	NA	NA	NA	NA	PLAGL2	PLAG1 like zinc finger 2
841	ENSBTAG00000018345	5.70996	0.00281	5.02394	0.0118575	NA	NA	NA	NA	NA	NA	NA	NA	NA	NA	NA	NA	FBXO39	F-box protein 39
842	ENSBTAG00000018398	5.44071	1.2e-05	4.37632	0.00140593	3.71497	0.0170074	NA	NA	6.89115	4.12e-21	NA	NA	NA	NA	NA	NA	GPR4	G protein-coupled receptor 4
843	ENSBTAG00000018416	5.32433	0.00264713	5.06734	0.0040973	5.88707	0.000353928	5.08122	0.00427485	NA	NA	NA	NA	NA	NA	NA	NA	CCDC42	coiled-coil domain containing 42
844	ENSBTAG00000018422	1.85775	0.0342629	1.83008	0.0280547	NA	NA	NA	NA	2.10447	0.00011595	1.84754	0.0197852	NA	NA	NA	NA	RIPK3	receptor interacting serine/threonine kinase 3
845	ENSBTAG00000018430	4.23629	4.42e-06	3.35955	0.00144281	3.23362	0.00343175	2.75188	0.0350541	4.8524	2.74e-15	2.69809	0.00773122	NA	NA	NA	NA	PION	gamma-secretase activating protein
846	ENSBTAG00000018446	3.37012	0.00701607	NA	NA	NA	NA	NA	NA	5.96317	1.43e-12	NA	NA	NA	NA	NA	NA	GCA	grancalcin
847	ENSBTAG00000018451	2.46302	9.67e-05	2.2182	0.00153487	NA	NA	NA	NA	2.12953	0.0163964	NA	NA	NA	NA	NA	NA	PTMS	parathymosin
848	ENSBTAG00000018474	3.50447	5.11e-07	3.10563	3.78e-05	2.47623	0.00788367	2.42238	0.0117771	3.44709	7.8e-08	2.73855	0.00202812	NA	NA	2.41441	0.0233054	IL6R	interleukin 6 receptor
849	ENSBTAG00000018523	2.07059	0.000853232	1.92001	0.00465812	NA	NA	NA	NA	2.17728	0.00490898	NA	NA	NA	NA	NA	NA	TRIM38	tripartite motif containing 38
850	ENSBTAG00000018578	3.07583	0.00228481	2.62586	0.0208534	NA	NA	NA	NA	3.28219	1.66e-06	NA	NA	NA	NA	NA	NA	LOXL3	lysyl oxidase like 3
851	ENSBTAG00000018625	4.10904	2.38e-05	3.50438	0.000970934	2.91718	0.0205283	NA	NA	4.96403	6.25e-11	NA	NA	2.66111	0.045947	3.00197	0.0149302	ZNF263	zinc finger protein 263
852	ENSBTAG00000018653	3.02833	0.0170992	NA	NA	NA	NA	NA	NA	3.43166	1.25e-12	NA	NA	NA	NA	2.0384	0.0327831	OBFC2A	nucleic acid binding protein 1
853	ENSBTAG00000018667	2.34275	0.00844563	2.49089	0.00175495	NA	NA	NA	NA	2.68129	0.000176432	NA	NA	NA	NA	NA	NA	RCL1	RNA terminal phosphate cyclase like 1
854	ENSBTAG00000018669	2.64964	0.00981339	2.93609	0.0010067	2.31531	0.0496805	NA	NA	2.67468	0.00945133	NA	NA	NA	NA	NA	NA	PLB1	phospholipase B1
855	ENSBTAG00000018744	2.20371	0.00113057	NA	NA	NA	NA	NA	NA	2.65927	0.000573961	NA	NA	NA	NA	NA	NA	MGAT5	alpha-1,6-mannosylglycoprotein 6-beta-N-acetylglucosaminyltransferase
856	ENSBTAG00000018749	-1.98234	0.0213214	-2.4209	0.000145578	-2.23766	0.00110727	-2.22212	0.00115323	NA	NA	NA	NA	NA	NA	NA	NA	NUDT16	nudix hydrolase 16
857	ENSBTAG00000018787	3.17921	0.0499347	3.51515	0.00887681	NA	NA	NA	NA	NA	NA	5.66653	6.32e-05	4.67697	0.00160584	NA	NA	NA	NA
858	ENSBTAG00000018804	4.3836	0.00512963	3.92581	0.0154386	3.58618	0.0454171	NA	NA	3.04664	0.000275701	NA	NA	NA	NA	NA	NA	CELSR2	cadherin EGF LAG seven-pass G-type receptor 2
859	ENSBTAG00000018807	4.53547	0.028387	4.83165	0.00752398	4.11692	0.0496957	NA	NA	NA	NA	NA	NA	NA	NA	NA	NA	MYBPHL	myosin binding protein H like
860	ENSBTAG00000018811	6.60465	0.000147582	5.59911	0.00264313	5.04942	0.0121586	4.55261	0.0393878	NA	NA	NA	NA	NA	NA	NA	NA	TMC2	transmembrane channel like 2
861	ENSBTAG00000018854	-1.59781	0.032601	-1.85472	0.000340504	-1.72303	0.00389162	-1.82974	0.000592705	-1.67677	0.0242929	-2.14008	0.000159101	-1.7	0.0382972	-1.91349	0.00502129	SOD1L1	superoxide dismutase 1
862	ENSBTAG00000018869	4.82903	1.3e-08	3.72758	0.000103799	3.26753	0.00216016	3.08259	0.00576064	6.13483	1.21e-12	4.16023	0.00034949	3.21063	0.0185688	4.4825	6.6e-05	IGSF6	immunoglobulin superfamily member 6
863	ENSBTAG00000018870	2.96762	0.0344458	2.94318	0.024001	NA	NA	NA	NA	3.19156	0.00545469	NA	NA	NA	NA	NA	NA	OTOA	otoancorin
864	ENSBTAG00000018951	2.75929	2.72e-05	2.62729	0.000120655	NA	NA	NA	NA	2.55673	0.00453521	NA	NA	NA	NA	NA	NA	TBC1D9	TBC1 domain family member 9
865	ENSBTAG00000018986	3.65411	1.22e-07	2.9718	0.000164995	2.38994	0.015541	NA	NA	4.29737	2.58e-16	2.56928	0.00205163	NA	NA	2.27077	0.0243516	FACL4	acyl-CoA synthetase long chain family member 4
866	ENSBTAG00000018993	2.09634	0.00277149	2.18093	0.000771726	NA	NA	NA	NA	3.41933	6.56e-06	2.74641	0.0102962	NA	NA	NA	NA	ITGB7	integrin subunit beta 7
867	ENSBTAG00000019015	4.23364	3.36e-12	3.87026	1.15e-09	2.80523	0.000328565	2.4773	0.00465439	4.69662	1.2e-11	3.05416	0.00291408	2.85211	0.00580707	3.25056	0.000966908	IFITM3	interferon induced transmembrane protein 3 (1-8U)
868	ENSBTAG00000019017	4.26875	2.52e-10	4.10397	2.88e-09	3.06682	0.000194255	2.75146	0.00201948	4.84947	4.32e-11	3.74635	8.49e-05	3.44335	0.000265983	4.00413	1.42e-05	IFITM2	interferon induced transmembrane protein 2 (1-8D)
869	ENSBTAG00000019018	4.79778	3.6e-14	4.27852	9.4e-11	3.18436	4.53e-05	2.8616	0.000578775	4.90877	3.33e-13	3.25194	0.00068696	2.81721	0.00625163	3.22753	0.000938194	NA	NA
870	ENSBTAG00000019059	3.54449	0.000194122	3.21616	0.00138765	2.88315	0.0102054	NA	NA	3.73776	2.96e-08	2.4727	0.0274588	NA	NA	NA	NA	ATG16L2	autophagy related 16 like 2
871	ENSBTAG00000019061	2.4192	0.000108636	2.35942	0.000212583	NA	NA	NA	NA	3.00288	3.32e-08	NA	NA	NA	NA	NA	NA	ELF4	E74 like ETS transcription factor 4
872	ENSBTAG00000019123	5.29551	1.44e-09	4.6002	6.42e-07	3.63443	0.000597294	3.10191	0.00932925	5.12764	3.26e-10	NA	NA	NA	NA	NA	NA	NA	NA
873	ENSBTAG00000019227	3.68649	1.03e-05	2.78507	0.00629278	NA	NA	NA	NA	4.8873	6.44e-08	3.78538	0.00168	NA	NA	NA	NA	LOC107131224	sialic acid-binding Ig-like lectin 14
874	ENSBTAG00000019260	5.34682	0.0330284	NA	NA	5.87768	0.00791363	5.91603	0.00749176	NA	NA	NA	NA	NA	NA	NA	NA	GLIPR1L2	GLIPR1 like 2
875	ENSBTAG00000019272	4.09597	6.06e-06	3.72964	8.91e-05	3.06888	0.00557146	2.62126	0.0485641	5.42656	6.23e-14	3.87434	4.53e-05	NA	NA	3.61691	0.000322797	LPCAT2	lysophosphatidylcholine acyltransferase 2
876	ENSBTAG00000019293	3.42846	0.00149894	4.02695	2.86e-05	3.72689	0.000268534	3.06914	0.00918723	4.40167	8.89e-10	2.99189	0.005002	2.564	0.0355927	2.87663	0.0113051	EGR3	early growth response 3
877	ENSBTAG00000019295	-1.75224	0.0472311	-1.69981	0.0483205	NA	NA	NA	NA	-1.90176	0.0325974	NA	NA	NA	NA	NA	NA	MDH1	malate dehydrogenase 1
878	ENSBTAG00000019313	2.81275	0.000148692	2.37156	0.00600739	NA	NA	NA	NA	2.11333	0.000146282	NA	NA	NA	NA	NA	NA	ZMIZ1	zinc finger MIZ-type containing 1
879	ENSBTAG00000019314	2.46238	0.0233603	NA	NA	NA	NA	NA	NA	2.22276	0.000187813	NA	NA	NA	NA	NA	NA	USP25	ubiquitin specific peptidase 25
880	ENSBTAG00000019338	2.30163	0.0342629	NA	NA	NA	NA	NA	NA	2.56528	0.00178193	2.66455	0.00405193	NA	NA	NA	NA	IL13RA1	interleukin 13 receptor subunit alpha 1
881	ENSBTAG00000019371	3.74207	0.00662994	NA	NA	NA	NA	NA	NA	4.2777	1.52e-08	NA	NA	NA	NA	2.73588	0.031803	CNR2	cannabinoid receptor 2
882	ENSBTAG00000019375	5.13668	0.00360257	NA	NA	NA	NA	NA	NA	4.89497	2.5e-08	NA	NA	NA	NA	3.2295	0.0175718	SCARF2	scavenger receptor class F member 2
883	ENSBTAG00000019386	2.49533	0.0139765	2.82388	0.000928662	2.39403	0.0202483	NA	NA	2.34303	0.00835159	NA	NA	NA	NA	NA	NA	BoLA	non-classical MHC class I antigen
884	ENSBTAG00000019404	3.25971	0.00012037	3.30604	7.39e-05	2.93676	0.00149216	2.65486	0.00918723	3.50472	2.16e-09	2.29591	0.0212687	NA	NA	NA	NA	IL10RB	interleukin 10 receptor subunit beta
885	ENSBTAG00000019428	3.52787	1.5e-05	3.2878	0.00010842	2.89361	0.00234112	2.7154	0.00720899	4.27327	2.18e-11	2.98989	0.00102791	2.45335	0.0236275	3.13877	0.000384149	CCR1	chemokine (C-C motif) receptor 1
886	ENSBTAG00000019432	4.73739	1.17e-08	4.10864	3.53e-06	3.27933	0.00137575	NA	NA	4.23065	8.59e-14	NA	NA	NA	NA	2.6486	0.0032106	ICAM2	intercellular adhesion molecule 2
887	ENSBTAG00000019451	2.67962	0.000399382	2.23812	0.0132694	NA	NA	NA	NA	2.80125	3.59e-06	2.17617	0.0209333	NA	NA	NA	NA	TAPT1	transmembrane anterior posterior transformation 1
888	ENSBTAG00000019474	2.84732	0.000759354	3.07248	9.14e-05	2.57846	0.00541107	2.38119	0.0202143	3.23282	3.38e-07	2.62386	0.00273419	NA	NA	2.5863	0.00438933	NA	NA
889	ENSBTAG00000019479	2.97218	0.000605314	3.05665	0.00025532	2.42897	0.0220105	NA	NA	3.23401	2.66e-08	NA	NA	NA	NA	NA	NA	TATDN2	TatD DNase domain containing 2
890	ENSBTAG00000019517	3.51971	0.00106155	2.83883	0.0238835	NA	NA	NA	NA	3.36293	0.00126466	NA	NA	NA	NA	NA	NA	ELN	elastin
891	ENSBTAG00000019530	2.03773	0.00438703	NA	NA	NA	NA	NA	NA	2.46908	0.00192293	NA	NA	NA	NA	NA	NA	JMJD5	lysine demethylase 8
892	ENSBTAG00000019547	3.13421	0.00220783	3.10729	0.00193269	2.54243	0.042471	NA	NA	2.9365	0.00110307	NA	NA	NA	NA	NA	NA	NA	NA
893	ENSBTAG00000019604	2.8598	5.72e-07	2.58589	3.11e-05	NA	NA	NA	NA	3.91227	6.54e-09	NA	NA	NA	NA	NA	NA	VASP	vasodilator stimulated phosphoprotein
894	ENSBTAG00000019636	6.21654	0.000614059	5.35241	0.00549184	NA	NA	NA	NA	5.32352	0.00783686	6.0888	0.0037375	NA	NA	NA	NA	SCARA5	scavenger receptor class A member 5
895	ENSBTAG00000019665	5.78651	2.19e-09	4.78632	3.96e-06	3.52766	0.00453356	NA	NA	6.1998	6.69e-21	NA	NA	NA	NA	NA	NA	IL1RN	interleukin 1 receptor antagonist
896	ENSBTAG00000019675	2.68975	0.00115445	2.41222	0.00759065	NA	NA	NA	NA	3.71087	5.92e-08	NA	NA	NA	NA	NA	NA	ATXN1	ataxin 1
897	ENSBTAG00000019684	2.16609	0.00794611	NA	NA	NA	NA	NA	NA	2.7236	2.3e-06	NA	NA	NA	NA	NA	NA	NUDT3	nudix hydrolase 3
898	ENSBTAG00000019695	2.83639	0.00836456	3.05453	0.00158589	3.01457	0.00248598	2.81587	0.00796854	3.36848	2.77e-08	2.32794	0.019174	NA	NA	NA	NA	RLF	rearranged L-myc fusion
899	ENSBTAG00000019716	3.63173	0.000661271	2.91123	0.0195546	NA	NA	NA	NA	5.15935	1.14e-09	3.07714	0.0250119	NA	NA	2.98944	0.042491	IL-8	C-X-C motif chemokine ligand 8
900	ENSBTAG00000019800	2.54992	0.00155557	2.41624	0.00370503	NA	NA	NA	NA	2.60311	0.00692012	NA	NA	NA	NA	NA	NA	RUNX3	runt related transcription factor 3
901	ENSBTAG00000019804	-1.82137	0.0257445	-1.94546	0.00424248	-2.00414	0.0024781	-2.07042	0.00100153	NA	NA	-2.03541	0.0265735	NA	NA	NA	NA	C25H16ORF33	small nuclear ribonucleoprotein U11/U12 subunit 25
902	ENSBTAG00000019855	3.66004	0.0126696	NA	NA	3.21767	0.0424296	NA	NA	NA	NA	NA	NA	NA	NA	NA	NA	MAP3K15	mitogen-activated protein kinase kinase kinase 15
903	ENSBTAG00000019872	4.4763	1.17e-08	3.9099	2.99e-06	3.03655	0.00232983	NA	NA	5.37154	1.08e-19	NA	NA	NA	NA	NA	NA	PIK3AP1	phosphoinositide-3-kinase adaptor protein 1
904	ENSBTAG00000019910	2.33682	0.00191892	2.50902	0.000247182	1.98621	0.0343919	NA	NA	3.11639	5.59e-08	NA	NA	NA	NA	NA	NA	SDCBP	syndecan binding protein
905	ENSBTAG00000019915	2.19322	2.1e-05	1.85947	0.00367666	NA	NA	NA	NA	2.87034	3.86e-05	NA	NA	NA	NA	NA	NA	GSN	gelsolin
906	ENSBTAG00000019933	3.3297	7.72e-07	3.49284	1.24e-07	2.97237	6.59e-05	2.64935	0.00103704	4.02037	2.13e-11	2.42389	0.018912	NA	NA	2.43693	0.021155	MKNK1	MAP kinase interacting serine/threonine kinase 1
907	ENSBTAG00000019938	3.76094	6.64e-06	2.94382	0.00274028	NA	NA	NA	NA	3.622	5.88e-15	NA	NA	NA	NA	NA	NA	N4BP1	NEDD4 binding protein 1
908	ENSBTAG00000019953	2.52383	0.000166852	2.92705	8.05e-07	2.70387	2.5e-05	2.12431	0.0101057	2.88366	1.17e-07	2.16217	0.0118353	NA	NA	NA	NA	NOX2	cytochrome b-245 beta chain
909	ENSBTAG00000019954	1.84693	0.0355386	NA	NA	NA	NA	NA	NA	2.36711	0.000483457	NA	NA	NA	NA	NA	NA	ABHD2	abhydrolase domain containing 2
910	ENSBTAG00000019956	-1.88799	0.0143546	-3.02607	7.48e-11	-2.45269	7.64e-06	-2.3078	3.75e-05	-2.26352	0.0125687	NA	NA	NA	NA	NA	NA	CK	cytidine/uridine monophosphate kinase 1
911	ENSBTAG00000019988	2.10098	0.0324661	2.80342	2.79e-05	2.2723	0.0063158	2.17071	0.0148762	3.51872	4.36e-06	NA	NA	NA	NA	NA	NA	GNA15	G protein subunit alpha 15
912	ENSBTAG00000019989	2.92005	0.00588799	NA	NA	NA	NA	NA	NA	4.64097	1.44e-07	2.93842	0.0428901	NA	NA	NA	NA	PXK	PX domain containing serine/threonine kinase like
913	ENSBTAG00000020019	3.14552	0.00480813	3.4174	0.000749505	3.1408	0.00419931	2.73215	0.0320276	3.48043	0.000133068	3.55118	0.000667273	3.68215	0.000103493	3.91564	7.02e-05	XCR1	X-C motif chemokine receptor 1
914	ENSBTAG00000020034	3.65856	1.22e-07	3.13642	3.74e-05	2.34585	0.0208284	NA	NA	4.00318	6.22e-13	2.31891	0.0192522	NA	NA	NA	NA	LYN	LYN proto-oncogene, Src family tyrosine kinase
915	ENSBTAG00000020060	2.68892	0.00261007	2.79228	0.000895057	NA	NA	NA	NA	2.84182	0.00291886	NA	NA	NA	NA	NA	NA	TXNIP	thioredoxin interacting protein
916	ENSBTAG00000020089	3.41569	2.29e-05	2.48673	0.0176162	NA	NA	NA	NA	3.59109	2.69e-08	2.42764	0.0221088	NA	NA	2.42729	0.0267891	USP32	ubiquitin specific peptidase 32
917	ENSBTAG00000020095	8.98497	1.72e-06	7.77254	7.56e-05	5.12057	0.0383782	5.70719	0.0132921	6.69395	1.75e-07	4.54413	0.00974716	NA	NA	NA	NA	NA	NA
918	ENSBTAG00000020116	2.38319	0.0136911	2.70082	0.000805758	2.22324	0.0299665	NA	NA	NA	NA	NA	NA	NA	NA	NA	NA	BoLA	MHC Class I JSP.1
919	ENSBTAG00000020161	3.51952	0.00424795	NA	NA	NA	NA	NA	NA	2.39158	0.0195281	NA	NA	NA	NA	NA	NA	KLHL22	kelch like family member 22
920	ENSBTAG00000020164	3.12546	0.000459084	2.62523	0.0102574	NA	NA	NA	NA	4.8055	1.06e-11	NA	NA	NA	NA	NA	NA	BAZ1A	bromodomain adjacent to zinc finger domain 1A
921	ENSBTAG00000020166	3.4008	1.69e-05	3.03553	0.000356591	2.3667	0.0334344	NA	NA	3.64383	3.14e-12	2.53477	0.00114607	2.2052	0.0126891	2.9916	9.31e-06	ZNFX1	zinc finger NFX1-type containing 1
922	ENSBTAG00000020213	4.12772	3.37e-05	3.28192	0.00422215	NA	NA	NA	NA	3.11236	0.00392246	NA	NA	NA	NA	NA	NA	NIPAL4	NIPA like domain containing 4
923	ENSBTAG00000020225	4.48348	1.29e-09	3.74756	2.99e-06	2.81419	0.00453356	NA	NA	4.94741	2.31e-13	3.24187	0.000763806	2.74358	0.0104593	3.51313	0.000123105	TBXAS1	thromboxane A synthase 1
924	ENSBTAG00000020242	2.44012	0.00568299	3.15327	4.64e-06	NA	NA	NA	NA	NA	NA	NA	NA	NA	NA	NA	NA	NA	NA
925	ENSBTAG00000020270	4.02875	5.93e-06	3.67257	8.65e-05	3.02736	0.00543329	NA	NA	4.48075	6.7e-15	NA	NA	NA	NA	NA	NA	NFKB1	nuclear factor kappa B subunit 1
926	ENSBTAG00000020281	3.16073	2.66e-05	3.00368	0.000112309	2.63988	0.00272982	2.41852	0.0129352	5.10221	2.09e-11	3.59859	0.00054642	NA	NA	3.04218	0.0135831	NIN	ninein
927	ENSBTAG00000020303	2.48082	0.029397	NA	NA	NA	NA	NA	NA	3.29582	3.23e-06	NA	NA	NA	NA	NA	NA	FBXO38	F-box protein 38
928	ENSBTAG00000020330	3.40821	1.36e-05	3.03436	0.00032727	2.61322	0.00760923	2.43289	0.0236354	3.67571	2.76e-09	2.26485	0.0450559	NA	NA	NA	NA	BTG1	BTG anti-proliferation factor 1
929	ENSBTAG00000020348	3.59317	0.023759	3.85959	0.00597575	3.48362	0.02518	NA	NA	3.63543	0.0339811	NA	NA	NA	NA	NA	NA	ASTL	astacin like metalloendopeptidase
930	ENSBTAG00000020350	4.67491	3.1e-10	4.39722	9.26e-09	3.47919	7.05e-05	3.13389	0.000714457	3.90822	1.82e-08	3.1249	0.000750751	3.06805	0.000483041	3.31372	0.00020709	DUSP2	dual specificity phosphatase 2
931	ENSBTAG00000020430	4.03606	0.000242997	3.39741	0.00523546	NA	NA	NA	NA	5.68642	3.2e-10	NA	NA	NA	NA	NA	NA	GLT1D1	glycosyltransferase 1 domain containing 1
932	ENSBTAG00000020433	2.19584	0.00476017	1.98613	0.0217691	2.21953	0.00325625	2.40337	0.000431762	NA	NA	NA	NA	NA	NA	NA	NA	NLRP1	NLR family pyrin domain containing 1
933	ENSBTAG00000020453	3.09418	0.0030697	3.40551	0.000327642	3.23418	0.00121801	3.15699	0.00186043	3.29727	3.45e-05	2.53592	0.037414	NA	NA	NA	NA	CLEC5A	C-type lectin domain containing 5A
934	ENSBTAG00000020458	3.01045	2.95e-05	3.06905	1.61e-05	2.69763	0.000715666	2.55682	0.00220158	3.53047	1.12e-06	3.03444	0.0012506	2.60688	0.0127221	2.97744	0.00219428	STX6	syntaxin 6
935	ENSBTAG00000020518	-1.76869	0.029593	-2.02475	0.000828584	-1.76217	0.0232023	NA	NA	NA	NA	NA	NA	NA	NA	NA	NA	DJ-1	Parkinsonism associated deglycase
936	ENSBTAG00000020527	-1.73779	0.0455113	-2.8722	1.28e-10	-2.66909	4e-08	-2.88562	1.75e-10	-2.37579	0.00945842	-2.91612	0.000712932	-2.70341	0.00184354	-2.8599	0.00126925	IDH1	isocitrate dehydrogenase (NADP(+)) 1, cytosolic
937	ENSBTAG00000020538	3.1453	2.15e-05	2.70641	0.00107841	2.16622	0.0493858	NA	NA	3.05911	6.21e-07	2.7542	0.000371835	NA	NA	2.73701	0.000503124	HERC5	HECT and RLD domain containing E3 ubiquitin protein ligase 5
938	ENSBTAG00000020540	4.17463	0.00231578	3.36923	0.0307507	NA	NA	NA	NA	3.09429	0.0081028	NA	NA	NA	NA	NA	NA	TMEM198	transmembrane protein 198
939	ENSBTAG00000020552	3.0262	0.00453456	2.81321	0.0103352	NA	NA	NA	NA	4.79979	4.33e-12	NA	NA	NA	NA	NA	NA	PRDM2	PR/SET domain 2
940	ENSBTAG00000020575	8.47148	1.11e-09	8.0725	1.08e-08	7.12935	2.18e-06	7.63416	8.81e-08	5.90026	4.11e-08	4.90559	0.000130043	5.50448	1.69e-06	5.11449	5.03e-05	IFITM5	interferon induced transmembrane protein 5
941	ENSBTAG00000020580	4.9089	8.1e-13	4.6007	7.48e-11	3.69611	3.47e-06	3.23256	0.000107315	7.1445	8.69e-10	5.33244	0.000372224	NA	NA	NA	NA	TCN1	transcobalamin 1
942	ENSBTAG00000020589	2.9199	7.62e-05	2.33196	0.0102231	NA	NA	NA	NA	3.76681	7.19e-07	NA	NA	NA	NA	NA	NA	ENTPD1	ectonucleoside triphosphate diphosphohydrolase 1
943	ENSBTAG00000020616	2.32273	0.00261007	NA	NA	NA	NA	NA	NA	2.77411	0.000206477	NA	NA	NA	NA	NA	NA	DGKD	diacylglycerol kinase delta
944	ENSBTAG00000020661	4.4551	2.58e-10	4.26958	3.74e-09	3.72381	2.53e-06	3.30361	5.42e-05	5.69452	8.01e-14	3.3458	0.00351691	NA	NA	2.97523	0.0246895	ABC-1	ATP binding cassette subfamily A member 1
945	ENSBTAG00000020674	3.64604	3.03e-07	3.12245	6.8e-05	NA	NA	NA	NA	4.35293	1.43e-12	NA	NA	NA	NA	NA	NA	LTB	lymphotoxin beta
946	ENSBTAG00000020736	3.34348	8.63e-05	3.19472	0.000251187	2.60452	0.0140732	NA	NA	2.66449	1.19e-06	NA	NA	NA	NA	NA	NA	TNFRSF5	CD40 molecule
947	ENSBTAG00000020745	3.48767	2.29e-07	3.76092	9.19e-09	3.36479	2.49e-06	2.92989	0.000108976	2.99092	5.6e-06	2.70596	0.001194	NA	NA	NA	NA	NA	NA
948	ENSBTAG00000020755	4.7039	0.000658642	4.53234	0.00106527	NA	NA	NA	NA	6.78693	1.9e-10	4.4806	0.0014544	3.71313	0.0211669	4.17007	0.00571636	SELP	selectin P
949	ENSBTAG00000020759	2.77351	0.00384901	3.11472	0.000238111	2.5338	0.0145647	NA	NA	4.22299	1.99e-08	2.76921	0.0212737	NA	NA	NA	NA	NCLN	nicalin
950	ENSBTAG00000020764	2.48007	4.43e-06	2.54294	1.66e-06	NA	NA	NA	NA	4.11087	1.02e-07	2.77894	0.0226117	NA	NA	NA	NA	CNN2	calponin 2
951	ENSBTAG00000020766	3.10303	7.22e-05	2.68632	0.00204651	NA	NA	NA	NA	5.09694	1.75e-11	NA	NA	NA	NA	NA	NA	ABCA7	ATP binding cassette subfamily A member 7
952	ENSBTAG00000020780	4.08522	4.31e-09	3.51128	2.99e-06	2.64041	0.00505755	2.43188	0.0196803	4.3815	3.26e-11	3.08658	0.000938382	2.76083	0.0047186	3.1548	0.000665123	SBNO2	strawberry notch homolog 2
953	ENSBTAG00000020791	3.2378	9.01e-05	2.91724	0.000998494	NA	NA	NA	NA	3.87585	2.4e-10	NA	NA	NA	NA	NA	NA	RAPGEF1	Rap guanine nucleotide exchange factor 1
954	ENSBTAG00000020796	3.06615	0.00484336	2.52199	0.0497855	NA	NA	NA	NA	4.15043	4.7e-09	NA	NA	NA	NA	NA	NA	UBE2D1	ubiquitin conjugating enzyme E2 D1
955	ENSBTAG00000020801	2.51697	0.000213295	2.24999	0.0029539	NA	NA	NA	NA	3.46381	6.23e-08	2.83739	0.000940555	NA	NA	2.36266	0.031863	FAM49B	family with sequence similarity 49 member B
956	ENSBTAG00000020860	2.46385	0.00680184	NA	NA	NA	NA	NA	NA	3.2932	1.16e-06	2.28328	0.0498788	NA	NA	2.54968	0.0122989	CHD1	chromodomain helicase DNA binding protein 1
957	ENSBTAG00000020865	3.8573	3.63e-06	3.29418	0.000314911	2.67042	0.0164798	NA	NA	4.21794	2.37e-13	NA	NA	NA	NA	NA	NA	PELI1	pellino E3 ubiquitin protein ligase 1
958	ENSBTAG00000020872	3.28982	0.000161543	3.14117	0.000435966	2.47888	0.0296878	2.55463	0.0210941	4.79468	3.96e-09	2.93484	0.0271304	NA	NA	NA	NA	C5R1	complement C5a receptor 1
959	ENSBTAG00000020884	4.51102	7.95e-10	3.94055	4.44e-07	3.21887	0.000298854	2.62249	0.013923	4.97663	2.58e-16	2.51851	0.0218778	NA	NA	3.10452	0.00050104	CASP13	caspase 4, apoptosis-related cysteine peptidase
960	ENSBTAG00000020892	4.76957	3.97e-08	4.2367	3.96e-06	3.39508	0.00131001	2.91317	0.0157826	5.27541	7.34e-14	4.155	2.16e-06	3.78314	1.2e-05	4.50436	1.17e-07	CD25	interleukin 2 receptor subunit alpha
961	ENSBTAG00000020904	2.8853	1.18e-07	2.55881	2.08e-05	NA	NA	NA	NA	3.64901	3.94e-07	NA	NA	NA	NA	NA	NA	JAK3	Janus kinase 3
962	ENSBTAG00000020907	2.52246	0.0222535	NA	NA	NA	NA	NA	NA	2.18233	0.0269596	NA	NA	NA	NA	NA	NA	PSMC3IP	PSMC3 interacting protein
963	ENSBTAG00000020911	2.30185	0.0258319	2.4522	0.00596705	NA	NA	NA	NA	2.40244	0.000254273	NA	NA	NA	NA	NA	NA	NA	NA
964	ENSBTAG00000020921	1.88136	0.0145076	NA	NA	NA	NA	NA	NA	2.93049	3.04e-05	NA	NA	NA	NA	NA	NA	PRKCB1	protein kinase C beta
965	ENSBTAG00000020935	2.40959	0.000110972	1.99114	0.0106422	1.94379	0.0192689	NA	NA	2.62534	6.05e-05	NA	NA	NA	NA	NA	NA	HIF1A	hypoxia inducible factor 1 subunit alpha
966	ENSBTAG00000020936	2.31568	0.000144066	2.39176	4.34e-05	1.9647	0.00945961	NA	NA	2.50455	1.42e-05	2.48644	0.000227095	NA	NA	NA	NA	CARD15	nucleotide binding oligomerization domain containing 2
967	ENSBTAG00000020937	3.10839	0.00265954	2.85571	0.00813658	2.8837	0.00824955	NA	NA	3.14356	9.66e-05	3.23973	0.000421629	NA	NA	NA	NA	SNAPC1	small nuclear RNA activating complex polypeptide 1
968	ENSBTAG00000020968	-1.86504	0.0278675	-2.95213	1.67e-09	-2.89423	2.05e-08	-3.05822	3.35e-10	-2.39579	2.71e-05	-2.95351	6.96e-08	-2.53944	1.12e-05	-2.8072	9.73e-07	BRP44	mitochondrial pyruvate carrier 2
969	ENSBTAG00000020990	6.07698	1.49e-11	5.11597	7.51e-08	4.16722	8.2e-05	3.09614	0.0172774	6.7199	6.01e-18	3.039	0.0257699	NA	NA	3.7619	0.00097518	P2RY14	purinergic receptor P2Y14
970	ENSBTAG00000021029	3.68479	4.49e-05	3.14911	0.00156834	NA	NA	NA	NA	4.37142	9.07e-10	NA	NA	NA	NA	NA	NA	PROTOR2	proline rich 5 like
971	ENSBTAG00000021045	2.4655	0.00160777	2.03386	0.0384247	NA	NA	NA	NA	4.41428	1.48e-06	2.99841	0.0382098	NA	NA	NA	NA	E2F3	E2F transcription factor 3
972	ENSBTAG00000021064	2.8164	0.000321906	2.76758	0.000432361	2.19738	0.0340427	NA	NA	2.58871	6.67e-05	NA	NA	NA	NA	NA	NA	NA	NA
973	ENSBTAG00000021087	2.62855	0.00175077	NA	NA	NA	NA	NA	NA	3.25639	5.92e-07	NA	NA	NA	NA	2.40124	0.0220887	UBR1	ubiquitin protein ligase E3 component n-recognin 1
974	ENSBTAG00000021091	2.24522	0.000145961	NA	NA	NA	NA	NA	NA	2.56676	0.000158728	NA	NA	NA	NA	NA	NA	ANKFY1	ankyrin repeat and FYVE domain containing 1
975	ENSBTAG00000021099	5.29797	0.0187026	NA	NA	NA	NA	NA	NA	NA	NA	NA	NA	NA	NA	NA	NA	RLBP1L2	clavesin 2
976	ENSBTAG00000021144	2.16649	0.00565261	2.15816	0.00437847	NA	NA	NA	NA	3.22069	1.11e-05	2.9463	0.00130486	2.53316	0.0134696	2.55386	0.0205978	PSTPIP1	proline-serine-threonine phosphatase interacting protein 1
977	ENSBTAG00000021166	4.01591	5.83e-05	3.63231	0.000570293	NA	NA	NA	NA	3.47212	4.73e-07	NA	NA	NA	NA	NA	NA	FAM71A	family with sequence similarity 71 member A
978	ENSBTAG00000021214	2.97826	0.00038719	2.2788	0.0369663	NA	NA	NA	NA	3.45729	1.67e-06	2.54571	0.0224332	NA	NA	2.61058	0.0189122	FBXL5	F-box and leucine rich repeat protein 5
979	ENSBTAG00000021240	3.0218	3.81e-06	2.77554	6.76e-05	2.38827	0.00341451	NA	NA	3.47527	5.21e-11	2.38038	0.00408812	NA	NA	NA	NA	TM7SF4	dendrocyte expressed seven transmembrane protein
980	ENSBTAG00000021272	4.15514	7.1e-06	NA	NA	NA	NA	NA	NA	4.78018	2.09e-12	NA	NA	NA	NA	3.20624	0.00107855	ABCG1	ATP binding cassette subfamily G member 1
981	ENSBTAG00000021326	6.78671	4.27e-08	5.48364	4.09e-05	NA	NA	NA	NA	6.27091	2.4e-11	NA	NA	NA	NA	NA	NA	CCL20	C-C motif chemokine ligand 20
982	ENSBTAG00000021327	6.19563	0.00440313	6.26681	0.00265205	5.23787	0.0266393	NA	NA	6.72604	2.23e-06	4.33271	0.036208	NA	NA	NA	NA	WDR69	dynein assembly factor with WD repeats 1
983	ENSBTAG00000021338	3.61764	0.000187117	3.41512	0.000604964	2.62734	0.0414077	NA	NA	3.15247	3.3e-05	NA	NA	NA	NA	NA	NA	OAF	out at first homolog
984	ENSBTAG00000021351	2.68061	7.7e-05	2.46332	0.000718308	NA	NA	NA	NA	3.58744	2.08e-09	NA	NA	NA	NA	NA	NA	MED12	mediator complex subunit 12
985	ENSBTAG00000021390	5.55305	0.0238995	5.26816	0.026253	NA	NA	5.84035	0.0100472	3.54137	0.0446839	NA	NA	NA	NA	NA	NA	TMEM89	transmembrane protein 89
986	ENSBTAG00000021421	-1.88382	0.0177802	-2.38646	1.79e-05	-2.90348	5.11e-09	-3.21466	2.56e-12	-2.01288	0.0234664	-2.41999	0.00254178	-2.20958	0.00990976	-2.4902	0.00155341	SSR4	signal sequence receptor subunit 4
987	ENSBTAG00000021430	2.56006	0.00132431	2.05495	0.0464433	NA	NA	NA	NA	2.88601	7.19e-06	NA	NA	NA	NA	NA	NA	UPK3B	uroplakin 3B
988	ENSBTAG00000021445	1.9936	0.0156153	1.82989	0.0434284	NA	NA	NA	NA	2.87628	7.09e-06	2.15287	0.0416612	NA	NA	NA	NA	SIAT8D	ST8 alpha-N-acetyl-neuraminide alpha-2,8-sialyltransferase 4
989	ENSBTAG00000021452	4.00749	7.84e-07	4.05011	6.01e-07	3.21433	0.000647868	NA	NA	3.35142	2.68e-06	NA	NA	NA	NA	2.8984	0.00219146	TRANK1	tetratricopeptide repeat and ankyrin repeat containing 1
990	ENSBTAG00000021462	3.80381	0.00345152	NA	NA	NA	NA	NA	NA	5.18144	3.41e-09	NA	NA	NA	NA	NA	NA	CSF3	colony stimulating factor 3
991	ENSBTAG00000021480	3.77924	0.0268629	NA	NA	NA	NA	NA	NA	5.38186	1.15e-09	4.55746	2.7e-05	4.42051	1.71e-05	4.00918	0.000727007	S-AG	S-antigen visual arrestin
992	ENSBTAG00000021490	3.35243	0.01739	NA	NA	NA	NA	NA	NA	NA	NA	NA	NA	NA	NA	NA	NA	WDR4	WD repeat domain 4
993	ENSBTAG00000021504	3.29493	8.79e-05	2.90582	0.00149073	2.52273	0.0187536	NA	NA	3.98995	6.88e-09	NA	NA	NA	NA	NA	NA	TIRAP	TIR domain containing adaptor protein
994	ENSBTAG00000021523	2.92231	1.68e-05	2.44358	0.00196343	NA	NA	NA	NA	3.90248	2.31e-09	NA	NA	NA	NA	NA	NA	STAT3	signal transducer and activator of transcription 3
995	ENSBTAG00000021573	2.04628	0.000405901	NA	NA	NA	NA	NA	NA	2.88645	9.94e-07	NA	NA	NA	NA	NA	NA	WDR40A	DDB1 and CUL4 associated factor 12
996	ENSBTAG00000021587	3.46628	6.19e-05	NA	NA	NA	NA	NA	NA	2.73003	4.35e-05	NA	NA	NA	NA	NA	NA	SMPDL3A	sphingomyelin phosphodiesterase acid like 3A
997	ENSBTAG00000021595	3.77132	0.000106183	2.90277	0.0130042	NA	NA	NA	NA	4.35904	1.4e-08	2.92784	0.0129412	NA	NA	NA	NA	HIP1R	huntingtin interacting protein 1 related
998	ENSBTAG00000021647	3.65593	0.000137499	3.50299	0.000331344	2.78032	0.0208184	3.09454	0.00443329	4.86012	8.92e-10	4.33369	5.28e-06	3.8067	7.28e-05	4.02833	5.95e-05	FCAR	Fc fragment of IgA receptor
999	ENSBTAG00000021703	4.51443	0.000285437	4.30662	0.000652006	3.75078	0.00732939	NA	NA	4.66542	1.1e-12	NA	NA	NA	NA	NA	NA	NA	NA
1000	ENSBTAG00000021709	2.76578	2.18e-05	2.54066	0.000272579	1.98656	0.0414077	NA	NA	3.64109	1.11e-07	NA	NA	NA	NA	NA	NA	SPI1	Spi-1 proto-oncogene
1001	ENSBTAG00000021761	2.61736	0.0071369	2.25565	0.0438943	NA	NA	NA	NA	3.47818	6.97e-07	NA	NA	NA	NA	NA	NA	BRAF	B-Raf proto-oncogene, serine/threonine kinase
1002	ENSBTAG00000021774	6.60386	1.65e-05	7.62731	1.88e-07	7.22101	2.49e-06	6.47562	2.37e-05	NA	NA	NA	NA	NA	NA	NA	NA	NA	NA
1003	ENSBTAG00000021791	2.42503	0.000373792	2.12522	0.00661727	NA	NA	NA	NA	2.30875	6.41e-05	2.01052	0.0142343	NA	NA	NA	NA	PARP9	poly(ADP-ribose) polymerase family member 9
1004	ENSBTAG00000021818	3.00433	1.06e-07	2.82369	1.98e-06	2.19008	0.00430204	1.99849	0.0241766	3.75227	1.41e-10	2.59008	0.00353139	NA	NA	2.48854	0.00893436	CD97	adhesion G protein-coupled receptor E5
1005	ENSBTAG00000021819	2.58361	0.0115944	NA	NA	NA	NA	NA	NA	2.81263	1.13e-06	2.45861	0.00123497	NA	NA	NA	NA	IFNAR1	interferon alpha and beta receptor subunit 1
1006	ENSBTAG00000021974	2.51668	0.00204927	NA	NA	NA	NA	NA	NA	3.64081	3.7e-08	NA	NA	NA	NA	NA	NA	SMUG1	single-strand-selective monofunctional uracil-DNA glycosylase 1
1007	ENSBTAG00000022158	2.68517	0.0485941	NA	NA	NA	NA	NA	NA	NA	NA	NA	NA	NA	NA	NA	NA	TNNT3	troponin T3, fast skeletal type
1008	ENSBTAG00000022185	2.18325	0.00654316	2.33342	0.00106527	1.91062	0.0492566	1.9329	0.0454727	2.61416	0.000176719	2.46958	0.00452085	NA	NA	NA	NA	IGHMBP2	immunoglobulin mu DNA binding protein 2
1009	ENSBTAG00000022227	2.46517	0.00692886	NA	NA	NA	NA	NA	NA	2.6752	1.89e-05	NA	NA	NA	NA	NA	NA	PLSCR2	phospholipid scramblase 1
1010	ENSBTAG00000022394	6.35146	1.29e-05	4.58299	0.00662535	NA	NA	NA	NA	6.7272	0.000223557	NA	NA	NA	NA	NA	NA	SAA	serum amyloid A2
1011	ENSBTAG00000022395	7.19053	0.00264713	NA	NA	NA	NA	NA	NA	NA	NA	NA	NA	NA	NA	NA	NA	LOC104968478	serum amyloid A protein
1012	ENSBTAG00000022396	3.626	0.00201067	2.85225	0.042407	NA	NA	NA	NA	4.53595	1.02e-06	NA	NA	NA	NA	NA	NA	SAA3	serum amyloid A 3
1013	ENSBTAG00000022489	3.11418	0.000193463	3.12819	0.000154706	2.57384	0.0096093	NA	NA	2.95723	2.44e-08	2.27508	0.00397543	NA	NA	2.48042	0.000570696	RNF213	E3 ubiquitin-protein ligase RNF213
1014	ENSBTAG00000022779	3.81867	0.00120305	4.14465	0.000176468	3.2572	0.0136489	3.20542	0.0177011	5.11095	6.62e-07	3.60111	0.0158809	NA	NA	3.3199	0.0494262	OLFM4	olfactomedin 4
1015	ENSBTAG00000022799	3.49175	2.02e-06	2.88368	0.000580919	2.25721	0.0430594	NA	NA	4.00091	1.08e-08	NA	NA	NA	NA	NA	NA	NOTCH1	notch 1
1016	ENSBTAG00000022813	2.75584	0.000249273	3.3938	1.65e-07	3.03149	2e-05	NA	NA	NA	NA	NA	NA	NA	NA	NA	NA	TMEM224	transmembrane protein 150B
1017	ENSBTAG00000022895	2.66771	6.77e-06	2.55046	3.52e-05	1.93899	0.0277507	NA	NA	2.69375	0.00014359	NA	NA	NA	NA	NA	NA	NA	NA
1018	ENSBTAG00000023026	4.55323	1.19e-05	3.99039	0.000317667	3.06392	0.0258918	NA	NA	7.09166	9.72e-09	NA	NA	NA	NA	NA	NA	PAI2	serpin family B member 2-like
1019	ENSBTAG00000023144	2.4811	0.000565324	1.99613	0.0329048	NA	NA	NA	NA	3.0416	2.77e-08	NA	NA	NA	NA	NA	NA	cd45	protein tyrosine phosphatase, receptor type C
1020	ENSBTAG00000023179	3.24481	0.000117309	3.27107	8.49e-05	2.84278	0.00254578	2.69107	0.00677522	3.85373	3.24e-09	2.43032	0.0298674	NA	NA	2.44613	0.0331317	TRIB1	tribbles pseudokinase 1
1021	ENSBTAG00000023198	2.5559	0.0359267	NA	NA	NA	NA	NA	NA	3.20987	0.00708032	NA	NA	NA	NA	NA	NA	PAI2	serpin family B member 2
1022	ENSBTAG00000023283	2.11505	0.00714328	2.49874	7e-05	2.03225	0.0126891	2.09053	0.00771083	NA	NA	2.56554	0.00362422	2.58899	0.00152519	NA	NA	AMICA1	junction adhesion molecule like
1023	ENSBTAG00000023551	2.102	0.00308464	2.6234	1.94e-06	2.39803	8e-05	2.12281	0.00210867	3.01093	3.53e-08	2.08365	0.0280425	2.21961	0.00595699	2.30436	0.00550618	MOBKL2C	MOB kinase activator 3C
1024	ENSBTAG00000023648	3.80841	8.52e-05	3.61337	0.000274507	NA	NA	NA	NA	5.16887	2.08e-09	2.99235	0.0395221	NA	NA	3.37104	0.0102166	ART5	ecto-ADP-ribosyltransferase 5-like
1025	ENSBTAG00000023832	2.95113	0.000243426	2.53832	0.00523546	NA	NA	NA	NA	4.04106	7.29e-07	3.11608	0.00637667	2.84545	0.0171797	NA	NA	ADAM8	ADAM metallopeptidase domain 8
1026	ENSBTAG00000023851	2.16891	0.0147105	NA	NA	NA	NA	NA	NA	2.63972	2.37e-07	NA	NA	NA	NA	NA	NA	FAM102A	family with sequence similarity 102 member A
1027	ENSBTAG00000023929	3.59025	2.61e-07	3.18463	2.31e-05	2.58106	0.00435283	2.35214	0.0207192	3.89603	1.62e-09	2.43364	0.0285672	NA	NA	2.47342	0.0276866	FOSL2	FOS like 2, AP-1 transcription factor subunit
1028	ENSBTAG00000024105	2.53108	3.13e-05	3.10643	3.74e-09	2.79715	1.43e-06	2.53014	2.86e-05	NA	NA	1.95915	0.0175126	NA	NA	NA	NA	Bim	BCL2 like 11
1029	ENSBTAG00000024453	4.41088	0.0382895	NA	NA	NA	NA	NA	NA	4.84421	1.96e-05	NA	NA	NA	NA	NA	NA	RD3	retinal degeneration 3
1030	ENSBTAG00000024503	3.04484	2.04e-05	3.35483	6e-07	2.73945	0.000498869	2.4273	0.00615173	4.05827	8.05e-10	2.87665	0.00270971	NA	NA	NA	NA	FCER1G	Fc fragment of IgE receptor Ig
1031	ENSBTAG00000024603	1.98084	0.000288761	1.71539	0.0123843	NA	NA	NA	NA	NA	NA	NA	NA	NA	NA	NA	NA	NA	NA
1032	ENSBTAG00000024715	3.23338	0.000110913	3.33865	4.14e-05	2.94068	0.00117769	2.6602	0.00750615	4.15493	9.17e-10	3.06035	0.0012317	NA	NA	NA	NA	NA	NA
1033	ENSBTAG00000024852	6.19114	0.000477593	5.21666	0.00634608	5.06309	0.0104091	4.97418	0.0132921	NA	NA	NA	NA	NA	NA	NA	NA	Bac5	cathelicidin 2
1034	ENSBTAG00000024903	4.69985	0.000185618	3.73967	0.00848571	3.26345	0.0460496	NA	NA	NA	NA	NA	NA	NA	NA	NA	NA	KCNJ16	potassium voltage-gated channel subfamily J member 16
1035	ENSBTAG00000024918	4.30916	3.01e-06	3.72595	0.000186265	3.41177	0.00144902	3.05419	0.00928555	5.03241	3.66e-14	2.96696	0.00394958	NA	NA	2.85466	0.00908075	NA	NA
1036	ENSBTAG00000024928	3.46808	9.65e-07	3.29413	7.11e-06	2.5832	0.0040959	2.2903	0.0295191	3.80565	1.35e-10	2.29398	0.0314688	NA	NA	2.31779	0.0330311	TNF-RII/TNFRSF1B	TNF receptor superfamily member 1B
1037	ENSBTAG00000025023	2.34149	0.00861202	2.27407	0.00990488	2.05593	0.0497276	2.08106	0.0459845	NA	NA	NA	NA	NA	NA	NA	NA	ZNF8	zinc finger protein 8
1038	ENSBTAG00000025130	4.48502	4.27e-08	3.98512	4.46e-06	3.83838	2.25e-05	3.25417	0.00100655	4.21335	1.78e-09	2.82667	0.00821808	2.52531	0.0314948	3.35417	0.000292269	HIC1	HIC ZBTB transcriptional repressor 1
1039	ENSBTAG00000025250	2.89889	0.00141358	3.6598	1.69e-06	3.23801	0.000114522	2.49894	0.0180721	2.98264	8.02e-05	NA	NA	NA	NA	NA	NA	CCL3L1	chemokine (C-C motif) ligand 3
1040	ENSBTAG00000025257	4.01266	1.02e-05	4.02846	9.65e-06	2.92538	0.0107763	NA	NA	4.07242	5.1e-09	NA	NA	NA	NA	NA	NA	CCL4	C-C motif chemokine ligand 4
1041	ENSBTAG00000025401	2.98802	0.00016316	2.71326	0.00140287	2.19574	0.0487974	2.28414	0.032092	3.94012	7.64e-11	2.87773	0.000732769	2.70981	0.0013596	2.8374	0.00115663	DOK3	docking protein 3
1042	ENSBTAG00000025405	5.09676	2.52e-10	4.60505	4e-08	3.4966	0.000349856	2.96461	0.00749176	4.48001	1.36e-18	NA	NA	NA	NA	NA	NA	B-ATF	basic leucine zipper ATF-like transcription factor
1043	ENSBTAG00000025471	3.97173	0.00141431	3.70539	0.00358327	NA	NA	NA	NA	NA	NA	NA	NA	NA	NA	NA	NA	TNF-a	tumor necrosis factor
1044	ENSBTAG00000025762	2.07232	0.00262871	1.97557	0.00576008	NA	NA	NA	NA	2.2846	0.000471355	NA	NA	NA	NA	NA	NA	CNP	2',3'-cyclic nucleotide 3' phosphodiesterase
1045	ENSBTAG00000025775	4.76608	9.76e-05	4.23531	0.00106969	3.44544	0.025261	3.54652	0.018453	2.98279	0.000530925	NA	NA	NA	NA	NA	NA	RLF	insulin like 3
1046	ENSBTAG00000025868	2.11939	0.00020635	2.17443	7.6e-05	1.83009	0.0103616	1.72057	0.0363677	2.99744	9.3e-07	NA	NA	NA	NA	NA	NA	TLN1	talin 1
1047	ENSBTAG00000026080	4.0855	3.39e-09	4.19675	1.15e-09	3.29752	3.1e-05	2.62879	0.0052513	4.43995	4.15e-14	2.6286	0.00569571	NA	NA	2.43448	0.0239444	LAIR1	leukocyte associated immunoglobulin like receptor 1
1048	ENSBTAG00000026133	4.99228	0.0497412	5.1661	0.021249	NA	NA	NA	NA	6.67265	0.00136903	NA	NA	NA	NA	NA	NA	NA	NA
1049	ENSBTAG00000026148	4.83828	4.08e-06	4.57016	2.31e-05	3.59762	0.00417082	3.07717	0.0348906	4.39488	5.43e-11	3.44353	6.32e-05	2.98046	0.00109348	3.56044	2.62e-05	NA	NA
1050	ENSBTAG00000026192	3.01767	1.87e-05	2.5201	0.00200284	NA	NA	NA	NA	3.27857	5.37e-07	2.3156	0.0322514	2.52158	0.00535392	2.62134	0.00520451	C25H7orf50	chromosome 25 C7orf50 homolog
1051	ENSBTAG00000026233	3.27708	0.038253	NA	NA	NA	NA	NA	NA	2.93645	0.000117327	2.46734	0.0221212	NA	NA	NA	NA	NA	NA
1052	ENSBTAG00000026254	3.11912	0.00419088	NA	NA	NA	NA	NA	NA	4.33825	4.93e-10	NA	NA	NA	NA	NA	NA	THRAP6	mediator complex subunit 30
1053	ENSBTAG00000026350	5.67098	0.00593719	5.26784	0.0105906	NA	NA	NA	NA	6.44856	3e-08	NA	NA	NA	NA	NA	NA	NA	NA
1054	ENSBTAG00000026356	2.19629	0.032601	NA	NA	NA	NA	NA	NA	4.36201	2.44e-10	NA	NA	NA	NA	NA	NA	ARAT	diacylglycerol O-acyltransferase 1
1055	ENSBTAG00000026376	3.78262	5.29e-07	3.86371	2.64e-07	3.00568	0.000714431	2.76112	0.00379798	4.55416	1.06e-14	NA	NA	NA	NA	NA	NA	SNN	stannin
1056	ENSBTAG00000026403	2.8202	0.000355147	2.74335	0.000603918	2.18073	0.0395972	NA	NA	3.75118	2.63e-08	NA	NA	NA	NA	NA	NA	hmm291030	CREB binding protein
1057	ENSBTAG00000026753	4.66876	3.11e-07	4.00506	4.62e-05	3.27251	0.00397793	3.13277	0.00800255	5.22425	1.44e-08	3.28329	0.022383	NA	NA	3.68533	0.0052768	CXCR2	chemokine (C-X-C motif) receptor 1
1058	ENSBTAG00000026754	3.95124	1.26e-06	3.7913	5.75e-06	3.11163	0.00120525	NA	NA	4.60106	2.18e-14	NA	NA	NA	NA	NA	NA	RNF41	ring finger protein 41
1059	ENSBTAG00000026779	2.61766	0.000192806	2.32114	0.00305391	2.59591	0.00028373	NA	NA	NA	NA	NA	NA	NA	NA	NA	NA	LYS	lysozyme
1060	ENSBTAG00000026885	4.34859	0.0225631	NA	NA	NA	NA	NA	NA	NA	NA	NA	NA	NA	NA	NA	NA	ABCB11	ATP binding cassette subfamily B member 11
1061	ENSBTAG00000027049	-1.86376	0.0448378	-2.63223	3.26e-06	-2.57367	1.16e-05	-2.58803	4.49e-06	-2.13716	0.000161013	-2.16716	0.00063529	-2.06094	0.00101834	-2.1967	0.000450386	C9H6orf57	succinate dehydrogenase complex assembly factor 4
1062	ENSBTAG00000027051	4.00933	3.95e-08	3.86916	2.23e-07	3.19709	0.000167452	3.03645	0.000471604	5.12783	3.39e-11	3.03901	0.0135382	2.9053	0.0180215	2.99819	0.0198311	PAFr	platelet activating factor receptor
1063	ENSBTAG00000027251	6.46881	0.00159569	4.96072	0.0347246	5.84793	0.00620407	6.15744	0.00304592	NA	NA	NA	NA	NA	NA	NA	NA	NA	NA
1064	ENSBTAG00000027326	2.58228	0.00113057	2.50857	0.00168577	NA	NA	NA	NA	3.08449	8.97e-09	NA	NA	NA	NA	NA	NA	TP53RK	TP53 regulating kinase
1065	ENSBTAG00000027327	4.28688	6.02e-08	4.55436	5.45e-09	4.10174	1.15e-06	3.46067	9.95e-05	4.02063	1.18e-12	2.45901	0.00873996	2.3919	0.00914662	2.6042	0.00347195	C13H20orf123	osteoclast stimulatory transmembrane protein
1066	ENSBTAG00000027444	3.24277	0.00117854	2.48777	0.0497046	NA	NA	NA	NA	4.31506	6.53e-13	NA	NA	NA	NA	NA	NA	NA	NA
1067	ENSBTAG00000027513	3.10184	0.000460926	3.14674	0.000278022	NA	NA	NA	NA	4.88953	7.01e-08	NA	NA	NA	NA	NA	NA	GRO3	chemokine (C-X-C motif) ligand 2
1068	ENSBTAG00000027655	2.81885	0.00234451	NA	NA	NA	NA	NA	NA	3.41269	1.85e-08	NA	NA	NA	NA	NA	NA	TIFA	TRAF interacting protein with forkhead associated domain
1069	ENSBTAG00000027676	2.78662	0.000433196	3.34132	1.32e-06	2.57292	0.00264945	NA	NA	3.14096	1.92e-05	NA	NA	NA	NA	NA	NA	IL18BP	interleukin 18 binding protein
1070	ENSBTAG00000027843	-1.6964	0.00042045	-2.39769	8.45e-14	-2.1354	3.54e-09	-1.98056	1.12e-07	-1.96414	0.0379952	NA	NA	NA	NA	NA	NA	TCEAL8	transcription elongation factor A like 8
1071	ENSBTAG00000027924	3.31369	5.53e-06	2.67201	0.00179893	2.23532	0.0380106	NA	NA	3.56978	2.6e-07	2.53096	0.0206332	NA	NA	NA	NA	SNAG1	sorting nexin 18
1072	ENSBTAG00000030168	2.31001	0.0237061	2.25626	0.0217451	NA	NA	NA	NA	2.45942	0.00103209	NA	NA	NA	NA	NA	NA	MIF4GD	MIF4G domain containing
1073	ENSBTAG00000030173	2.6781	0.000403254	2.16255	0.0228651	NA	NA	NA	NA	3.03189	0.000176887	NA	NA	NA	NA	NA	NA	QRICH2	glutamine rich 2
1074	ENSBTAG00000030190	2.35838	0.0298062	2.5164	0.0068067	2.32961	0.0257624	2.30683	0.0314281	NA	NA	NA	NA	NA	NA	NA	NA	COL6A3	collagen type VI alpha 3 chain
1075	ENSBTAG00000030424	3.26436	0.00128694	2.93789	0.00642111	2.85044	0.0118439	2.58853	0.0434694	3.75072	5.52e-09	NA	NA	NA	NA	NA	NA	CLEC1A	C-type lectin domain family 1 member A
1076	ENSBTAG00000030439	4.51577	0.000228304	4.15292	0.00106527	3.9265	0.00329869	3.70146	0.00799311	3.91941	3.65e-05	3.36317	0.00612533	3.52682	0.0014377	3.58915	0.00229021	NA	NA
1077	ENSBTAG00000030711	5.62072	0.0015837	4.77359	0.0126103	4.69114	0.0171273	4.42595	0.033827	NA	NA	NA	NA	NA	NA	NA	NA	LYPD8	LY6/PLAUR domain containing 8
1078	ENSBTAG00000030890	4.25679	0.0423177	NA	NA	NA	NA	NA	NA	NA	NA	NA	NA	NA	NA	NA	NA	LOC101907544	tetratricopeptide repeat protein 9C-like
1079	ENSBTAG00000030913	2.87816	0.0129663	NA	NA	NA	NA	NA	NA	3.61906	2.25e-12	2.82383	4.07e-05	2.49246	0.000604449	2.70651	0.000179656	Mx1-b	MX dynamin like GTPase 1
1080	ENSBTAG00000031166	5.45955	0.0156674	NA	NA	NA	NA	5.12451	0.0241025	NA	NA	NA	NA	NA	NA	NA	NA	NA	NA
1081	ENSBTAG00000031214	4.89038	7.97e-08	5.11598	1.61e-08	4.44427	6.03e-06	3.7111	0.000424993	3.06021	0.000622238	2.67674	0.0271837	NA	NA	3.34573	0.000659909	NA	NA
1082	ENSBTAG00000031231	4.36624	1.21e-12	4.44517	3.64e-13	3.62371	1.77e-07	2.48694	0.00550132	3.82028	1.84e-09	NA	NA	NA	NA	3.05653	0.000333554	IRF-1	interferon regulatory factor 1
1083	ENSBTAG00000031252	4.0177	1.39e-07	3.56441	1.29e-05	2.54253	0.0199217	NA	NA	5.19689	1.24e-15	NA	NA	NA	NA	2.53947	0.0435289	CD82	CD82 molecule
1084	ENSBTAG00000031254	6.70022	0.000264239	5.95696	0.00185116	NA	NA	NA	NA	6.52229	1.57e-05	NA	NA	NA	NA	NA	NA	DEFB124	defensin beta 124
1085	ENSBTAG00000031332	3.26692	0.0354076	3.32757	0.0181739	NA	NA	NA	NA	2.9852	0.000803488	2.741	0.0167641	2.80738	0.00751638	2.89018	0.00895298	RBKS	ribokinase
1086	ENSBTAG00000031355	3.27761	3.44e-05	3.6241	1.14e-06	3.22814	7.36e-05	2.61758	0.00668139	3.41175	0.00136074	NA	NA	NA	NA	3.36827	0.00935415	LOC529196	C-C chemokine receptor type 1-like
1087	ENSBTAG00000031397	6.71468	1.47e-06	5.57553	0.000191445	5.4646	0.000372787	4.86712	0.0026201	7.54247	1.99e-31	4.15375	2.18e-06	3.37499	0.000332373	4.49178	1.31e-07	P2RY13	purinergic receptor P2Y13
1088	ENSBTAG00000031402	2.19822	0.00135794	NA	NA	NA	NA	NA	NA	2.1841	0.000267525	NA	NA	NA	NA	NA	NA	ASXL1	ASXL transcriptional regulator 1
1089	ENSBTAG00000031441	1.98525	0.0310414	2.02218	0.0143669	NA	NA	NA	NA	2.72842	0.00012357	NA	NA	NA	NA	NA	NA	FXYD5	FXYD domain containing ion transport regulator 5
1090	ENSBTAG00000031453	5.78554	0.000134007	4.63805	0.00542885	4.03952	0.0312516	NA	NA	6.4504	1.7e-14	4.45174	3.5e-05	4.18201	7e-05	4.93967	1.42e-06	CCM2L	CCM2 like scaffold protein
1091	ENSBTAG00000031519	9.03883	1.12e-07	8.50983	1.01e-06	6.90806	0.00026161	6.04645	0.00244275	7.86203	2.64e-08	4.95284	0.0142468	NA	NA	NA	NA	NGP	neutrophilic granule protein-like
1092	ENSBTAG00000031548	4.17464	1.27e-06	4.08313	3.05e-06	3.67429	9.92e-05	3.7214	4.66e-05	3.87031	4.2e-07	3.19137	0.00149895	2.55361	0.0386975	2.70318	0.0284644	LOC514257	uncharacterized LOC514257
1093	ENSBTAG00000031551	2.94486	0.000614059	2.6627	0.00395767	2.49562	0.0131415	NA	NA	2.66145	0.00307441	NA	NA	NA	NA	NA	NA	PRSS53	serine protease 53
1094	ENSBTAG00000031696	2.05189	0.00299569	NA	NA	NA	NA	NA	NA	NA	NA	NA	NA	NA	NA	NA	NA	ANKRD44	ankyrin repeat domain 44
1095	ENSBTAG00000031701	5.15982	2.52e-10	5.04884	1.15e-09	4.76545	5.51e-08	3.7732	5.3e-05	3.714	4.54e-07	NA	NA	NA	NA	NA	NA	TAGAP	T cell activation RhoGTPase activating protein
1096	ENSBTAG00000031750	2.59467	0.00671503	3.26694	2.07e-05	3.25163	3.55e-05	NA	NA	2.62976	0.000377115	2.26073	0.032102	NA	NA	2.65646	0.00228505	PLAC8	placenta specific 8 B
1097	ENSBTAG00000031789	2.7489	0.000155538	2.81728	6.73e-05	2.20415	0.0175211	NA	NA	3.29419	1.15e-08	NA	NA	NA	NA	NA	NA	NA	NA
1098	ENSBTAG00000031814	4.65162	1.12e-08	4.12819	1.55e-06	2.93178	0.00705087	2.72802	0.0207631	4.95484	9.84e-10	3.1786	0.00989372	2.76419	0.0462216	3.43272	0.00335357	SDS	serine dehydratase
1099	ENSBTAG00000031849	4.16825	5.92e-08	4.103	1.49e-07	3.7011	1.13e-05	2.97356	0.0019917	2.9668	0.00290356	NA	NA	NA	NA	NA	NA	TMEM119	transmembrane protein 119
1100	ENSBTAG00000031851	3.07557	2.58e-10	3.07956	3.34e-10	2.44213	3.7e-05	2.24857	0.00037665	2.85726	4.74e-07	2.60685	0.000244	2.36959	0.00134366	2.48737	0.000993848	SELPG	selectin P ligand
1101	ENSBTAG00000031962	4.21777	1.99e-10	3.71202	1.32e-07	2.5871	0.00503042	2.36835	0.021684	5.11771	1.92e-13	2.97658	0.00649598	2.66522	0.0240239	3.4423	0.000420111	RAB20	RAB20, member RAS oncogene family
1102	ENSBTAG00000032071	3.84659	0.0303264	NA	NA	NA	NA	NA	NA	4.27764	0.000343389	NA	NA	NA	NA	NA	NA	SYCP1	synaptonemal complex protein 1
1103	ENSBTAG00000032084	1.98982	0.0155462	1.82456	0.044016	NA	NA	NA	NA	NA	NA	NA	NA	NA	NA	NA	NA	EBI2	G protein-coupled receptor 183
1104	ENSBTAG00000032277	2.91673	0.00118945	2.87978	0.00122143	2.69838	0.00494625	NA	NA	2.08339	0.00602196	NA	NA	NA	NA	NA	NA	KYNU	kynureninase
1105	ENSBTAG00000032289	3.29347	0.00151776	NA	NA	NA	NA	NA	NA	4.24189	2.76e-09	NA	NA	NA	NA	NA	NA	ARHGAP15	Rho GTPase activating protein 15
1106	ENSBTAG00000032373	4.58396	0.000273871	3.53615	0.0159209	NA	NA	NA	NA	4.08075	0.000173978	NA	NA	NA	NA	NA	NA	LOC101905757	transmembrane protein 180
1107	ENSBTAG00000032603	2.61932	0.00232267	NA	NA	NA	NA	NA	NA	2.98461	2.44e-05	NA	NA	NA	NA	NA	NA	LOC515333	multidrug resistance-associated protein 4
1108	ENSBTAG00000032869	4.05527	0.00218399	3.12695	0.0481341	NA	NA	NA	NA	4.5752	4.73e-07	2.94805	0.0481049	NA	NA	3.10618	0.0320691	TRAIN-A	ribonuclease A family member 10 (inactive)
1109	ENSBTAG00000033041	2.00635	0.0456482	NA	NA	NA	NA	NA	NA	2.9009	4.18e-07	NA	NA	NA	NA	NA	NA	NA	NA
1110	ENSBTAG00000033529	4.31043	0.00882597	4.33731	0.00558698	3.91433	0.0229343	4.25319	0.00875188	NA	NA	3.17048	0.0214763	3.27834	0.00970458	3.35545	0.011433	SCN2B	sodium voltage-gated channel beta subunit 2
1111	ENSBTAG00000033702	2.58641	0.00308464	NA	NA	NA	NA	NA	NA	3.01022	4.44e-10	NA	NA	NA	NA	NA	NA	STARD8	StAR related lipid transfer domain containing 8
1112	ENSBTAG00000033735	3.55639	0.00011973	2.8341	0.00912213	2.7314	0.0179953	NA	NA	3.63259	2.16e-10	NA	NA	NA	NA	NA	NA	KIAA1033	WASH complex subunit 4
1113	ENSBTAG00000033748	3.57894	0.000228932	2.97321	0.00681642	NA	NA	NA	NA	5.59653	1.63e-11	NA	NA	NA	NA	NA	NA	IL18RAP	interleukin 18 receptor accessory protein
1114	ENSBTAG00000034366	3.54141	0.00475591	3.10473	0.021016	NA	NA	NA	NA	4.56235	1.57e-08	2.93697	0.0217886	2.73951	0.0398408	3.13381	0.010436	RGS2	regulator of G-protein signaling 2, 24kDa
1115	ENSBTAG00000034384	3.07913	0.00112087	NA	NA	NA	NA	NA	NA	2.96699	0.0011621	NA	NA	NA	NA	NA	NA	VWA3B	von Willebrand factor A domain containing 3B
1116	ENSBTAG00000034493	1.90411	0.0400219	2.02275	0.00859614	NA	NA	NA	NA	2.474	0.000372817	NA	NA	NA	NA	NA	NA	C6orf106	chromosome 23 C6orf106 homolog
1117	ENSBTAG00000034519	2.42469	0.000198084	2.29032	0.000826386	NA	NA	NA	NA	2.0304	0.00125468	NA	NA	NA	NA	NA	NA	LOC100126544	uncharacterized LOC100126544
1118	ENSBTAG00000034841	5.88772	0.0156674	5.04482	0.0481341	NA	NA	NA	NA	NA	NA	NA	NA	NA	NA	NA	NA	NA	NA
1119	ENSBTAG00000034869	6.87808	1.37e-06	7.66039	3.13e-08	7.34892	3.89e-07	6.46309	7.92e-06	8.06108	4.28e-08	8.07793	2.87e-07	8.81705	2.46e-09	7.35327	7.7e-06	KRTAP11-1	keratin associated protein 11-1
1120	ENSBTAG00000034875	4.34798	1.99e-10	3.82913	1.19e-07	3.0724	0.00023725	2.49494	0.0139035	4.15438	5.21e-11	2.58088	0.0128349	NA	NA	3.62023	3.2e-06	ALPK1	alpha kinase 1
1121	ENSBTAG00000034918	3.84267	0.0015619	3.58951	0.00386168	NA	NA	NA	NA	3.77737	5.17e-09	2.8501	0.00171454	2.96405	0.000292647	3.8688	1.3e-07	NA	NA
1122	ENSBTAG00000035183	4.63923	1.92e-07	5.35254	3.95e-10	4.15352	1.7e-05	3.60264	0.000431762	7.12327	1.33e-15	NA	NA	NA	NA	NA	NA	BNBD10	beta-defensin 10
1123	ENSBTAG00000035224	3.55726	0.0225631	NA	NA	NA	NA	NA	NA	6.08375	8.93e-06	4.34331	0.026627	NA	NA	NA	NA	NA	NA
1124	ENSBTAG00000035735	2.64916	0.00411319	NA	NA	NA	NA	NA	NA	2.9376	7.49e-07	NA	NA	NA	NA	NA	NA	BIRC2	baculoviral IAP repeat containing 2
1125	ENSBTAG00000035995	2.69909	6.47e-05	3.22232	6.48e-08	2.87731	1.24e-05	NA	NA	NA	NA	NA	NA	NA	NA	NA	NA	NA	NA
1126	ENSBTAG00000036224	4.90157	2.76e-09	4.35414	4.93e-07	3.64934	0.000158967	3.28843	0.00131256	4.69255	2.03e-10	3.39569	0.000804792	3.09823	0.00256243	4.00375	1.18e-05	MGC157082	uncharacterized LOC788038
1127	ENSBTAG00000037383	2.94655	7.05e-05	2.87052	0.000136367	2.2446	0.0231824	NA	NA	2.79564	2.28e-05	NA	NA	NA	NA	NA	NA	NA	NA
1128	ENSBTAG00000037413	2.10781	0.0117292	NA	NA	NA	NA	NA	NA	3.21513	3.45e-06	NA	NA	NA	NA	NA	NA	TMEM164	transmembrane protein 164
1129	ENSBTAG00000037527	3.38747	0.00302983	NA	NA	NA	NA	NA	NA	3.90233	1.48e-09	3.14656	0.000201982	2.43397	0.0213646	3.34802	3.99e-05	OAS1X	2',5'-oligoadenylate synthetase 1, 40/46kDa
1130	ENSBTAG00000037533	2.6097	0.00484336	2.20717	0.044429	NA	NA	NA	NA	2.5138	0.00129439	NA	NA	NA	NA	NA	NA	C4	complement component 4A
1131	ENSBTAG00000037558	3.01709	0.00126811	2.98446	0.00124476	NA	NA	NA	NA	3.78102	1.62e-05	NA	NA	NA	NA	NA	NA	CXCL1	chemokine (C-X-C motif) ligand 1 (melanoma growth stimulating activity, alpha)
1132	ENSBTAG00000037608	3.88502	0.00433499	NA	NA	NA	NA	NA	NA	6.24902	2.92e-05	5.11114	0.00868324	NA	NA	NA	NA	NA	NA
1133	ENSBTAG00000037702	2.80134	0.00365462	2.38323	0.0321205	NA	NA	NA	NA	2.97036	7.23e-06	2.52769	0.00501045	NA	NA	2.87744	0.000307107	SP140L	SP140 nuclear body protein-like
1134	ENSBTAG00000037735	3.45522	4.26e-05	3.20617	0.000278897	2.61459	0.0147999	2.7088	0.00909877	4.5141	8.27e-08	NA	NA	NA	NA	2.8508	0.0498192	C5L2	complement component 5a receptor 2
1135	ENSBTAG00000037800	5.00616	3.6e-14	5.15131	1.33e-14	4.13518	2.4e-08	3.06093	0.000275814	4.12055	7.52e-12	2.83376	0.00121032	2.3148	0.0306163	2.81589	0.00163054	APOBEC3A	apolipoprotein B mRNA editing enzyme, catalytic polypeptide-like 3A
1136	ENSBTAG00000037937	2.76048	0.0372929	4.11627	7.36e-06	4.40196	1.75e-06	2.79042	0.0251724	3.36419	0.000372211	3.2446	0.00451387	NA	NA	3.69079	0.000400253	NA	NA
1137	ENSBTAG00000037962	3.85504	8.82e-07	3.37682	6.69e-05	2.80145	0.00473533	2.38881	0.0488143	3.24948	2.72e-07	NA	NA	NA	NA	NA	NA	MAML2	mastermind like transcriptional coactivator 2
1138	ENSBTAG00000037983	5.53969	0.0168585	6.17893	0.00254164	5.67942	0.00905525	5.32545	0.0197907	NA	NA	NA	NA	NA	NA	NA	NA	CEACAM16	carcinoembryonic antigen related cell adhesion molecule 16
1139	ENSBTAG00000038027	5.35124	0.0150636	NA	NA	NA	NA	NA	NA	5.35267	0.000814198	4.50992	0.0221527	4.96397	0.00442652	5.43235	0.0012558	NA	NA
1140	ENSBTAG00000038042	4.29732	2.81e-05	3.59495	0.00147228	NA	NA	NA	NA	5.51045	5.58e-11	3.71116	0.0016134	2.91157	0.0411692	3.63717	0.00278666	CXC-R2	C-X-C motif chemokine receptor 2
1141	ENSBTAG00000038107	2.42633	0.00414151	3.03814	7.41e-06	2.37572	0.00531303	NA	NA	3.36588	1.49e-06	NA	NA	NA	NA	NA	NA	NA	NA
1142	ENSBTAG00000038149	6.87256	7.24e-09	4.89737	0.00025532	4.13256	0.00561318	NA	NA	6.52347	5.26e-19	NA	NA	NA	NA	3.06303	0.0157872	NLRP12	NLR family pyrin domain containing 12
1143	ENSBTAG00000038151	-1.70467	0.0337204	-1.83167	0.0045056	-1.70294	0.0242952	-1.65158	0.0450723	NA	NA	NA	NA	NA	NA	NA	NA	ELOF1	elongation factor 1 homolog
1144	ENSBTAG00000038154	3.98183	7.43e-07	3.78181	5.19e-06	2.78526	0.0077292	NA	NA	4.57051	8.33e-10	2.95234	0.0101667	2.77101	0.0180256	3.15695	0.00396038	HSH2D	hematopoietic SH2 domain containing
1145	ENSBTAG00000038375	2.1768	0.0040832	2.39883	0.000266461	1.9841	0.0203643	NA	NA	1.7242	0.0177913	NA	NA	NA	NA	NA	NA	STOM	stomatin
1146	ENSBTAG00000038428	3.20562	4.9e-05	2.96621	0.000354326	NA	NA	NA	NA	3.51458	5.65e-08	NA	NA	NA	NA	NA	NA	RELB	RELB proto-oncogene, NF-kB subunit
1147	ENSBTAG00000038619	2.53378	0.000603745	2.42784	0.00136761	2.02563	0.0397323	NA	NA	2.53005	5.84e-05	2.39691	0.00208137	NA	NA	2.44185	0.00158913	LOC512672	major histocompatibility complex, class I
1148	ENSBTAG00000038650	4.68124	7.16e-10	3.6504	1.88e-05	2.8474	0.00591354	2.8038	0.0078055	3.57354	3.11e-06	NA	NA	NA	NA	NA	NA	MS4A7	membrane-spanning 4-domains, subfamily A, member 7
1149	ENSBTAG00000038698	3.72447	0.0187467	3.43628	0.0307288	NA	NA	NA	NA	3.13031	2.23e-06	2.45894	0.0110736	NA	NA	NA	NA	LOC617079	ATP-binding cassette transporter C4-like
1150	ENSBTAG00000038710	2.72073	0.00187578	2.3921	0.0140189	NA	NA	NA	NA	3.18297	4.21e-08	2.53365	0.00182434	2.20523	0.0176024	2.83429	0.000115477	NA	NA
1151	ENSBTAG00000038716	1.86011	0.03783	NA	NA	NA	NA	NA	NA	3.10156	9.31e-06	NA	NA	NA	NA	NA	NA	SKI	SKI proto-oncogene
1152	ENSBTAG00000038737	3.48474	0.00267417	3.73118	0.000552077	NA	NA	NA	NA	NA	NA	NA	NA	NA	NA	NA	NA	P2RY6	pyrimidinergic receptor P2Y6
1153	ENSBTAG00000038938	3.48813	0.00763706	5.46687	5.24e-08	5.26882	5.92e-07	3.85514	0.00117991	3.42676	9.73e-06	3.30155	0.000350403	NA	NA	3.03545	0.0025847	GBP2	guanylate binding protein 2, interferon-inducible
1154	ENSBTAG00000038981	4.64998	4.16e-05	4.02974	0.000918178	3.67538	0.00505755	3.12532	0.0413697	6.10529	1.16e-18	3.83637	4.59e-05	3.37859	0.000459111	4.00462	1.48e-05	EMR4	adhesion G protein-coupled receptor E4
1155	ENSBTAG00000039014	1.82412	0.0164217	NA	NA	NA	NA	NA	NA	2.218	0.00149902	NA	NA	NA	NA	NA	NA	DEF-8	differentially expressed in FDCP 8 homolog
1156	ENSBTAG00000039016	4.14197	0.000168285	3.53381	0.00324967	3.11629	0.0219187	2.93014	0.0465656	3.55091	0.00018255	3.20871	0.007982	NA	NA	3.10115	0.015742	NA	NA
1157	ENSBTAG00000039037	4.2516	0.000147355	NA	NA	NA	NA	NA	NA	6.24538	9.03e-06	4.89731	0.00881925	NA	NA	NA	NA	SERPINB4	serpin family B member 4
1158	ENSBTAG00000039086	3.07639	0.00294536	3.34144	0.000417638	2.86307	0.00851083	NA	NA	3.86801	8.14e-08	2.67847	0.0172583	NA	NA	NA	NA	NA	NA
1159	ENSBTAG00000039160	3.51405	6.48e-08	3.20297	3.58e-06	2.48201	0.00398269	2.32139	0.0132921	3.79395	8.01e-11	2.76414	0.000892986	2.17381	0.0469217	2.23092	0.0498192	VAV1	vav guanine nucleotide exchange factor 1
1160	ENSBTAG00000039197	4.06214	2.81e-06	3.61796	8.97e-05	3.07347	0.00348058	2.72721	0.0218242	3.78644	5.1e-07	2.5953	0.0339062	NA	NA	3.00419	0.00444011	SLC2A9	solute carrier family 2 member 9
1161	ENSBTAG00000039310	3.70862	0.001249	3.80704	0.000598036	3.47623	0.00368466	3.41153	0.0049855	4.47671	2.08e-07	3.52056	0.00228133	3.7204	0.000324069	3.45946	0.00370022	SLC22A13	solute carrier family 22 member 13
1162	ENSBTAG00000039340	3.64332	2.48e-06	4.2582	3.76e-09	4.04341	1.17e-07	3.9076	1.55e-07	NA	NA	NA	NA	3.11347	0.00624865	NA	NA	SCN4B	sodium voltage-gated channel beta subunit 4
1163	ENSBTAG00000039353	3.93067	0.00359302	3.64993	0.00784011	3.27096	0.0338661	NA	NA	4.58749	1.73e-08	NA	NA	NA	NA	NA	NA	NA	NA
1164	ENSBTAG00000039413	5.06906	1.99e-10	4.65067	1.61e-08	4.07255	5.49e-06	3.5688	0.000130402	5.25459	1.24e-15	2.77673	0.0118962	2.57779	0.0253847	2.68107	0.0238864	NA	NA
1165	ENSBTAG00000039486	3.14878	0.00502239	NA	NA	NA	NA	NA	NA	2.66304	0.0480517	NA	NA	NA	NA	NA	NA	NA	NA
1166	ENSBTAG00000039520	3.2015	0.004631	2.78432	0.0243579	NA	NA	NA	NA	4.07348	3.55e-07	NA	NA	NA	NA	NA	NA	PTPNS1	signal-regulatory protein beta 1
1167	ENSBTAG00000039529	2.0143	0.0205778	1.96651	0.0200699	NA	NA	NA	NA	3.20641	3.28e-07	NA	NA	NA	NA	NA	NA	BTBD19	BTB domain containing 19
1168	ENSBTAG00000039618	3.56779	0.0105065	NA	NA	NA	NA	NA	NA	NA	NA	NA	NA	NA	NA	NA	NA	ARL14EPL	ADP ribosylation factor like GTPase 14 effector protein like
1169	ENSBTAG00000039620	3.43848	0.00328191	NA	NA	NA	NA	NA	NA	4.29493	3.04e-07	NA	NA	NA	NA	2.80314	0.0492852	C23H6orf26	suppressor APC domain containing 1
1170	ENSBTAG00000039693	5.22291	0.00188656	NA	NA	NA	NA	NA	NA	6.51926	5.14e-08	NA	NA	NA	NA	NA	NA	NA	NA
1171	ENSBTAG00000039695	2.73882	0.0010894	3.26677	6.52e-06	2.71988	0.00123581	2.40409	0.0124268	2.4842	2.18e-05	NA	NA	NA	NA	NA	NA	PPP1R18	protein phosphatase 1 regulatory subunit 18
1172	ENSBTAG00000039696	3.80079	0.0306809	3.83361	0.0171019	NA	NA	NA	NA	NA	NA	NA	NA	NA	NA	NA	NA	SHD	Src homology 2 domain containing transforming protein D
1173	ENSBTAG00000039764	2.53115	0.00544903	3.00869	7.08e-05	2.4598	0.00760923	NA	NA	2.78419	5.17e-06	NA	NA	NA	NA	NA	NA	IER5	immediate early response 5
1174	ENSBTAG00000039789	2.22565	0.00667895	NA	NA	NA	NA	NA	NA	NA	NA	2.1968	0.022536	NA	NA	NA	NA	NA	NA
1175	ENSBTAG00000039935	3.18789	0.0178105	NA	NA	NA	NA	NA	NA	2.30316	0.0486217	NA	NA	NA	NA	NA	NA	NA	NA
1176	ENSBTAG00000039937	4.6123	6.39e-07	4.17861	1.81e-05	3.35404	0.0030002	3.40708	0.0021988	4.19985	2.34e-06	3.52707	0.0020711	3.17649	0.00764297	3.43509	0.00394173	TNFRSF8	TNF receptor superfamily member 8
1177	ENSBTAG00000039980	3.17073	0.000306599	2.66096	0.00812947	2.46115	0.0287997	NA	NA	3.32289	9.98e-08	NA	NA	NA	NA	NA	NA	CLECL1	C-type lectin like 1
1178	ENSBTAG00000040190	2.8918	1.46e-07	2.80535	7.07e-07	2.36287	0.000388683	2.08913	0.00688351	4.37011	3e-10	2.94309	0.0044431	NA	NA	NA	NA	CCDC88B	coiled-coil domain containing 88B
1179	ENSBTAG00000040350	2.77627	0.00159529	NA	NA	NA	NA	NA	NA	2.78417	2.52e-05	NA	NA	NA	NA	NA	NA	BIRC4	X-linked inhibitor of apoptosis
1180	ENSBTAG00000040361	2.03169	0.000404345	2.1976	2.25e-05	1.83676	0.00620407	1.88174	0.00354668	2.70519	2.1e-06	NA	NA	2.03627	0.0240168	NA	NA	LFNG	LFNG O-fucosylpeptide 3-beta-N-acetylglucosaminyltransferase
1181	ENSBTAG00000040392	3.53771	3.77e-06	3.02997	0.000340555	NA	NA	NA	NA	3.38416	1.58e-06	NA	NA	NA	NA	NA	NA	MGC139164	uncharacterized LOC509649
1182	ENSBTAG00000040586	3.62233	0.00662994	NA	NA	NA	NA	NA	NA	5.89741	3.93e-05	NA	NA	NA	NA	NA	NA	LOC511106	serpin peptidase inhibitor, clade B like
1183	ENSBTAG00000043553	3.63005	0.000119958	3.11716	0.0026776	NA	NA	NA	NA	4.45735	2.48e-09	NA	NA	NA	NA	NA	NA	GPX3	glutathione peroxidase 3
1184	ENSBTAG00000043964	2.54989	0.0463077	NA	NA	NA	NA	NA	NA	3.82175	1.61e-06	NA	NA	NA	NA	NA	NA	ARL5B	ADP ribosylation factor like GTPase 5B
1185	ENSBTAG00000043985	3.62101	0.0216434	NA	NA	NA	NA	NA	NA	5.68766	4.35e-06	NA	NA	NA	NA	NA	NA	NA	NA
1186	ENSBTAG00000044059	2.65456	0.0131371	3.08018	0.00054912	2.44008	0.0326206	NA	NA	3.18168	1.57e-06	NA	NA	NA	NA	NA	NA	CHRNA10	cholinergic receptor nicotinic alpha 10 subunit
1187	ENSBTAG00000044071	3.59376	0.00121012	2.89317	0.0255605	NA	NA	NA	NA	3.92363	1.18e-05	NA	NA	NA	NA	NA	NA	HRH2	histamine receptor H2
1188	ENSBTAG00000044097	2.64079	0.0243318	2.88462	0.00408117	2.60443	0.0220105	NA	NA	2.53246	0.000182745	NA	NA	NA	NA	NA	NA	KLF7	Kruppel like factor 7
1189	ENSBTAG00000044129	2.78448	0.00961595	2.45645	0.037098	NA	NA	NA	NA	3.65192	2.36e-06	NA	NA	NA	NA	NA	NA	siat7f	ST6 N-acetylgalactosaminide alpha-2,6-sialyltransferase 6
1190	ENSBTAG00000044194	3.37159	0.000142504	2.66962	0.0119261	NA	NA	NA	NA	5.33243	1.21e-08	3.98115	0.0015044	NA	NA	NA	NA	ZDHHC2	zinc finger DHHC-type containing 2
1191	ENSBTAG00000045492	-2.11611	0.0188849	-3.21651	3.53e-08	-2.58091	0.000196003	-2.82776	6.75e-06	NA	NA	NA	NA	NA	NA	NA	NA	ANG1	angiogenin, ribonuclease, RNase A family, 5
1192	ENSBTAG00000045529	3.02665	6.14e-05	3.05049	4.4e-05	2.55329	0.00380339	2.58157	0.00304592	3.29648	0.000439234	3.57417	0.000490763	3.48599	0.000353855	4.02307	2.53e-05	NKP46	natural cytotoxicity triggering receptor 1
1193	ENSBTAG00000045535	6.96531	0.00792434	7.26425	0.00324967	6.7407	0.00957811	6.54596	0.0138401	NA	NA	NA	NA	NA	NA	NA	NA	GALNTL5	polypeptide N-acetylgalactosaminyltransferase like 5
1194	ENSBTAG00000045538	-1.822	0.0154001	NA	NA	NA	NA	NA	NA	NA	NA	NA	NA	NA	NA	NA	NA	LINC00116	mitoregulin
1195	ENSBTAG00000045548	3.30526	2.18e-05	3.01251	0.000271224	2.29508	0.0397829	NA	NA	4.1987	4.65e-10	NA	NA	NA	NA	NA	NA	NA	NA
1196	ENSBTAG00000045565	3.48202	0.000662641	NA	NA	NA	NA	NA	NA	4.75134	2.94e-13	3.47763	4.97e-05	2.62547	0.0135134	3.098	0.0011137	NA	NA
1197	ENSBTAG00000045647	2.41498	1.87e-05	2.43664	1.32e-05	1.97717	0.00635109	NA	NA	NA	NA	NA	NA	NA	NA	NA	NA	ARL4C	ADP ribosylation factor like GTPase 4C
1198	ENSBTAG00000045672	5.86563	0.00139789	5.74177	0.00152837	NA	NA	4.65328	0.0283153	6.03542	0.000723139	5.39916	0.0104588	NA	NA	5.17122	0.0208318	NA	NA
1199	ENSBTAG00000045742	3.50287	9.76e-05	2.87428	0.00537076	NA	NA	NA	NA	4.46133	1.18e-10	3.43407	0.0001716	2.6184	0.0206062	3.12269	0.00179185	OCC-1	chromosome 5 C12orf75 homolog
1200	ENSBTAG00000045748	2.12881	0.0143546	2.32066	0.00167033	NA	NA	NA	NA	2.81667	8.36e-05	NA	NA	NA	NA	NA	NA	C-RAF	Raf-1 proto-oncogene, serine/threonine kinase
1201	ENSBTAG00000045751	3.62881	3.11e-07	2.79212	0.000998494	2.46943	0.0114055	NA	NA	3.3888	0.000841066	2.85166	0.0461039	NA	NA	NA	NA	LOC100337053	multidrug resistance-associated protein 4-like
1202	ENSBTAG00000045767	2.12933	0.00697899	2.06113	0.00915391	NA	NA	NA	NA	3.27196	5.8e-06	2.39304	0.0400455	NA	NA	NA	NA	LAT2	linker for activation of T cells family member 2
1203	ENSBTAG00000045808	4.79242	2.03e-09	4.59268	1.82e-08	3.67251	7.06e-05	3.01912	0.00411625	5.53821	5.31e-14	NA	NA	NA	NA	NA	NA	NA	NA
1204	ENSBTAG00000045854	3.55176	6.62e-07	3.22311	2.27e-05	2.65332	0.00320724	2.73588	0.00169606	4.16789	6.48e-08	4.14179	2.88e-06	3.42535	0.000254067	3.8864	2.84e-05	NA	NA
1205	ENSBTAG00000045857	-1.95352	0.0491888	-2.13433	0.00671502	NA	NA	NA	NA	NA	NA	NA	NA	NA	NA	NA	NA	C25H16orf14	MAPK regulated corepressor interacting protein 2
1206	ENSBTAG00000045861	4.84368	4.12e-06	4.21331	0.000179302	3.57486	0.00461929	3.28524	0.0156273	5.40064	2.23e-10	3.30393	0.0115751	3.15092	0.0154672	3.90986	0.00072427	TARM1	T cell-interacting, activating receptor on myeloid cells 1
1207	ENSBTAG00000045880	3.79155	1.2e-08	3.28464	5.34e-06	2.39758	0.0124585	NA	NA	5.34745	8.48e-11	3.52961	0.00275844	NA	NA	NA	NA	SIGLEC5	sialic acid binding Ig like lectin 5
1208	ENSBTAG00000045904	2.65955	0.00132949	2.82802	0.000242386	2.14888	0.0446205	NA	NA	3.29264	3.51e-06	NA	NA	NA	NA	NA	NA	PIM3	Pim-3 proto-oncogene, serine/threonine kinase
1209	ENSBTAG00000045907	3.14934	0.0294137	3.55961	0.00331826	3.08884	0.0266502	NA	NA	NA	NA	NA	NA	NA	NA	NA	NA	TNLG7A	TNF superfamily member 13b
1210	ENSBTAG00000045948	3.48928	8.23e-09	3.40934	3.12e-08	2.83553	5.95e-05	2.64393	0.000318336	3.38576	3.45e-08	3.06716	4.73e-05	2.31982	0.0163528	2.2964	0.031863	CSF2RA	colony stimulating factor 2 receptor alpha subunit
1211	ENSBTAG00000046014	3.05537	1.36e-05	2.92907	4.99e-05	2.25129	0.0185521	2.35555	0.00924697	3.51922	6.26e-08	3.30403	2.09e-05	2.81886	0.00067086	2.89918	0.000915021	GPR146	G protein-coupled receptor 146
1212	ENSBTAG00000046090	3.99034	0.000113546	3.72738	0.000485138	3.07219	0.0143577	3.19314	0.00874583	3.81888	5.13e-08	3.22551	0.000339642	3.32118	5.1e-05	2.94762	0.0028826	NA	NA
1213	ENSBTAG00000046105	6.87479	2.61e-05	7.20786	7.41e-06	7.03508	2.19e-05	5.96608	0.00058242	3.43935	0.00219157	NA	NA	NA	NA	NA	NA	PRTN3	proteinase 3
1214	ENSBTAG00000046152	3.25229	0.00821181	2.74765	0.0477897	NA	NA	NA	NA	3.77458	0.000462421	NA	NA	NA	NA	NA	NA	MGAM	maltase-glucoamylase
1215	ENSBTAG00000046158	4.92738	1.41e-07	4.14772	4.27e-05	NA	NA	NA	NA	3.60522	3.83e-08	NA	NA	NA	NA	NA	NA	BF	complement factor B
1216	ENSBTAG00000046188	3.75487	0.00446007	3.281	0.020334	NA	NA	NA	NA	NA	NA	NA	NA	NA	NA	NA	NA	ELA2	elastase, neutrophil expressed
1217	ENSBTAG00000046211	5.45527	0.0431104	5.15752	0.0443425	NA	NA	NA	NA	7.61382	9.17e-08	6.01832	0.000475209	5.4357	0.00194909	5.1789	0.00692747	NA	NA
1218	ENSBTAG00000046231	3.00702	0.0156626	NA	NA	NA	NA	NA	NA	3.29868	1.47e-07	NA	NA	NA	NA	NA	NA	NA	NA
1219	ENSBTAG00000046265	2.72177	0.00120305	2.34536	0.0146495	2.35052	0.0161922	2.2957	0.0241925	3.8252	0.000124028	NA	NA	NA	NA	NA	NA	NA	NA
1220	ENSBTAG00000046266	3.81083	7.62e-05	4.59225	1.81e-07	4.02732	2.44e-05	3.55865	0.000397231	2.70424	0.0010947	NA	NA	NA	NA	NA	NA	TNLG5A	TNF superfamily member 9
1221	ENSBTAG00000046288	3.20155	0.00809203	4.15144	2.35e-05	4.12561	4.18e-05	3.92632	0.000101169	3.01882	0.00402072	3.15465	0.00688457	4.33263	5.79e-07	2.93715	0.0235146	NA	NA
1222	ENSBTAG00000046294	4.86052	0.0225957	4.88263	0.013169	5.63919	0.00204079	NA	NA	NA	NA	5.49323	0.0233101	NA	NA	NA	NA	LOC107131333	guanylate-binding protein 6-like
1223	ENSBTAG00000046324	2.41316	0.0330284	2.45917	0.0160113	2.42282	0.0230751	NA	NA	2.2159	3.75e-06	2.04025	0.000988085	NA	NA	NA	NA	CLEC2D	C-type lectin domain family 2 member D11
1224	ENSBTAG00000046332	-3.73844	0.00671503	NA	NA	NA	NA	-3.01838	0.0473336	NA	NA	NA	NA	NA	NA	NA	NA	ACTA1	actin, alpha 1, skeletal muscle
1225	ENSBTAG00000046343	5.11701	5.85e-08	4.6106	3.19e-06	4.23464	5.65e-05	4.51048	5.41e-06	3.71029	3.82e-07	3.44952	8.48e-05	3.66192	3.08e-06	3.41911	0.000125079	CCNJL	cyclin J like
1226	ENSBTAG00000046383	3.67237	1.71e-05	3.35957	0.00018813	2.78976	0.00840227	2.63824	0.0199002	4.22836	1.94e-08	4.06957	3.48e-06	3.32437	0.000405045	3.83432	2.93e-05	NA	NA
1227	ENSBTAG00000046407	4.0246	0.000665311	3.93329	0.00085196	NA	NA	NA	NA	5.151	1.31e-13	3.28005	0.00103679	NA	NA	3.48859	0.000290622	NA	NA
1228	ENSBTAG00000046409	3.2337	5.81e-05	3.41998	1.06e-05	3.10923	0.000214113	2.96087	0.000578913	3.99286	2.23e-06	NA	NA	2.72833	0.0376349	2.83628	0.0361999	EGR2	early growth response 2
1229	ENSBTAG00000046533	2.43273	0.0122802	2.29095	0.0207757	NA	NA	NA	NA	3.93877	1.05e-06	3.46632	0.000643208	NA	NA	NA	NA	RAB31	RAB31, member RAS oncogene family
1230	ENSBTAG00000046545	2.19258	0.0298062	2.54625	0.00122095	NA	NA	NA	NA	2.67364	0.000164691	NA	NA	NA	NA	NA	NA	MEF2D	myocyte enhancer factor 2D
1231	ENSBTAG00000046548	3.10784	0.000667514	2.75129	0.00561535	NA	NA	NA	NA	3.70614	2.71e-06	NA	NA	NA	NA	NA	NA	SIAT7B	ST6 N-acetylgalactosaminide alpha-2,6-sialyltransferase 4
1232	ENSBTAG00000046555	2.3958	5.32e-05	2.44463	2.49e-05	1.93244	0.014161	NA	NA	3.13213	4.39e-07	2.24289	0.0282951	NA	NA	NA	NA	NA	NA
1233	ENSBTAG00000046580	3.06802	8.21e-05	2.94089	0.00023659	NA	NA	NA	NA	3.04357	3.81e-06	NA	NA	NA	NA	NA	NA	LGP2	DExH-box helicase 58
1234	ENSBTAG00000046612	2.50248	0.0420758	2.64914	0.0121994	2.9928	0.00192339	3.04826	0.00126775	2.86186	0.000254149	2.94974	0.000925479	NA	NA	2.43447	0.0335193	ZNF292	zinc finger protein 292
1235	ENSBTAG00000046672	3.01119	9.46e-05	3.55689	2.93e-07	2.97588	0.000167452	2.55817	0.00438002	3.53062	1.38e-08	2.36484	0.022536	NA	NA	NA	NA	ZDHHC18	zinc finger DHHC-type containing 18
1236	ENSBTAG00000046690	4.10685	5.05e-05	3.05215	0.0138219	NA	NA	NA	NA	5.35362	7.13e-11	2.88463	0.0448676	NA	NA	NA	NA	NA	NA
1237	ENSBTAG00000046721	4.02779	0.00101454	4.47259	8.28e-05	3.87819	0.00194283	3.4034	0.0138401	3.79108	0.000249418	NA	NA	NA	NA	NA	NA	NA	NA
1238	ENSBTAG00000046726	6.74397	0.00149894	6.08599	0.00520111	NA	NA	NA	NA	4.89897	0.0081028	NA	NA	NA	NA	NA	NA	CLDN20	claudin 20
1239	ENSBTAG00000046750	4.04497	3.81e-06	3.86531	1.73e-05	3.30739	0.000980109	2.9433	0.00772696	3.52337	9.49e-13	NA	NA	NA	NA	NA	NA	B3GNT3	UDP-GlcNAc:betaGal beta-1,3-N-acetylglucosaminyltransferase 3
1240	ENSBTAG00000046862	4.10061	3.11e-07	3.58564	3.26e-05	2.7169	0.0124142	NA	NA	4.88505	4.5e-15	NA	NA	NA	NA	NA	NA	NA	NA
1241	ENSBTAG00000046981	3.1721	0.000759354	2.50138	0.0309176	NA	NA	NA	NA	4.36718	9.32e-13	NA	NA	NA	NA	NA	NA	NA	NA
1242	ENSBTAG00000047093	5.5495	0.0253865	NA	NA	5.14723	0.0378337	NA	NA	5.70092	0.000108092	NA	NA	NA	NA	NA	NA	NA	NA
1243	ENSBTAG00000047107	4.90246	3.77e-06	3.86173	0.0012396	NA	NA	NA	NA	5.80197	8.25e-13	NA	NA	NA	NA	NA	NA	TNIP3	TNFAIP3 interacting protein 3
1244	ENSBTAG00000047128	8.18679	2.54e-05	7.18633	0.000393907	5.2186	0.0330861	NA	NA	7.12588	1.08e-08	NA	NA	NA	NA	NA	NA	IL17C	interleukin 17C
1245	ENSBTAG00000047133	2.04784	0.0121819	1.83798	0.0492188	NA	NA	NA	NA	2.1188	0.000310923	NA	NA	NA	NA	NA	NA	NA	NA
1246	ENSBTAG00000047158	2.81133	2.4e-05	2.8634	1.3e-05	2.30515	0.00462375	2.11239	0.0223222	2.81716	0.000983106	NA	NA	NA	NA	NA	NA	NA	NA
1247	ENSBTAG00000047166	5.7026	0.00036071	4.73911	0.00606016	4.5071	0.0132472	NA	NA	3.39131	0.0216374	NA	NA	NA	NA	NA	NA	SH2D7	SH2 domain containing 7
1248	ENSBTAG00000047181	6.67176	0.000799678	5.49197	0.0106502	5.59094	0.00984278	NA	NA	NA	NA	NA	NA	NA	NA	NA	NA	NA	NA
1249	ENSBTAG00000047200	2.48682	0.0070786	2.21581	0.0302704	NA	NA	NA	NA	2.20272	0.00227505	NA	NA	NA	NA	NA	NA	LOC107131174	hyaluronidase-1
1250	ENSBTAG00000047336	6.1114	0.000715351	5.04104	0.0107457	NA	NA	NA	NA	5.89814	3e-05	4.5699	0.0101263	4.19731	0.0283482	4.44626	0.016668	NA	NA
1251	ENSBTAG00000047338	2.84409	2.08e-05	2.46251	0.00110099	NA	NA	NA	NA	4.62101	1.8e-09	NA	NA	NA	NA	NA	NA	DCBLD1	discoidin, CUB and LCCL domain containing 1
1252	ENSBTAG00000047379	5.53704	2.24e-11	4.88678	1.61e-08	3.58501	0.00042248	NA	NA	5.66094	2.58e-16	NA	NA	NA	NA	2.69207	0.0393671	CYP3A28	cytochrome P450, subfamily IIIA, polypeptide 4
1253	ENSBTAG00000047405	2.23464	0.0379393	2.22075	0.0260164	NA	NA	2.19142	0.0380922	NA	NA	NA	NA	NA	NA	NA	NA	NA	NA
1254	ENSBTAG00000047448	2.92389	2.54e-05	2.98276	1.32e-05	2.3607	0.00578865	2.11591	0.0361506	3.01599	4.89e-07	2.19218	0.025993	2.33389	0.00572388	2.5362	0.00206322	C25H16orf54	chromosome 25 C16orf54 homolog
1255	ENSBTAG00000047488	3.46509	0.00440313	3.73345	0.000786782	3.05236	0.0217611	NA	NA	3.73765	0.00122171	NA	NA	NA	NA	NA	NA	KCNK9	potassium two pore domain channel subfamily K member 9
1256	ENSBTAG00000047495	2.79439	0.00123861	2.4932	0.00827123	NA	NA	NA	NA	3.86221	4.38e-10	NA	NA	NA	NA	NA	NA	CD81	CD81 molecule
1257	ENSBTAG00000047534	3.23182	0.00775415	2.95078	0.0191611	3.1846	0.0078437	2.92935	0.0253124	3.08286	0.000263815	2.53435	0.0390415	NA	NA	NA	NA	NA	NA
1258	ENSBTAG00000047561	4.61214	9.67e-08	4.22527	2.99e-06	3.66244	0.000221874	3.00802	0.00866272	4.28981	2.6e-14	2.30593	0.0281172	NA	NA	NA	NA	NA	NA
1259	ENSBTAG00000047570	3.97772	6.18e-09	3.49654	1.73e-06	2.84157	0.000890228	2.71651	0.00217193	4.32413	2.26e-09	3.97839	3.67e-06	3.06941	0.00161568	3.82364	1.68e-05	NA	NA
1260	ENSBTAG00000047604	2.36374	0.0199015	3.56375	1.84e-07	3.41772	2.16e-06	3.05912	4.11e-05	2.37485	0.0264433	NA	NA	2.80644	0.00351461	NA	NA	EDH17B2	hydroxysteroid 17-beta dehydrogenase 1
1261	ENSBTAG00000047605	3.69218	4.49e-09	3.55803	3.26e-08	3.08072	1.74e-05	3.0991	7.63e-06	3.98667	3.32e-11	3.27551	1.86e-05	2.87111	0.000306163	3.05136	0.000185406	LOC100298868	solute carrier family 23 member 1
1262	ENSBTAG00000047676	3.78913	2.52e-10	3.58911	6.97e-09	2.75468	0.000216749	2.5022	0.00193848	4.02515	3.72e-12	2.77545	0.00101972	2.46985	0.00634484	2.45746	0.013333	NA	NA
1263	ENSBTAG00000047680	2.21128	0.0319889	2.37111	0.00653513	NA	NA	NA	NA	3.08518	5.56e-06	NA	NA	NA	NA	NA	NA	IRF7	interferon regulatory factor 7
1264	ENSBTAG00000047691	7.95515	5.92e-08	8.02962	5.24e-08	6.76057	2.12e-05	7.14326	2.38e-06	4.35258	0.00135645	NA	NA	NA	NA	NA	NA	NA	NA
1265	ENSBTAG00000047729	5.44013	4.91e-06	4.85695	0.000102143	4.37844	0.00107948	3.88404	0.00723906	NA	NA	NA	NA	NA	NA	NA	NA	NA	NA
1266	ENSBTAG00000047740	5.05105	2.49e-09	5.11975	1.67e-09	4.25643	5.49e-06	3.60613	0.000295768	5.4989	1.54e-10	NA	NA	NA	NA	NA	NA	BNBD-3	defensin beta 3
1267	ENSBTAG00000047766	4.68657	2.3e-08	4.30472	8.68e-07	3.27448	0.00157964	2.74493	0.0252071	6.55351	4.12e-17	4.23504	4.49e-05	3.64456	0.000666888	3.72558	0.00110971	G0S2	G0/G1 switch 2
1268	ENSBTAG00000047805	4.60591	5.67e-05	4.00638	0.00106859	3.45322	0.0125197	NA	NA	4.72207	1.39e-10	3.50426	0.000372912	NA	NA	NA	NA	NA	NA
1269	ENSBTAG00000047871	3.46154	0.000233306	3.76531	2.26e-05	3.48223	0.000231253	3.36658	0.000424051	3.04597	0.00215783	2.9073	0.0174343	3.40595	0.000541597	3.69345	0.000222008	KLF17	Kruppel like factor 17
1270	ENSBTAG00000047904	5.16352	1.47e-08	4.35526	9.18e-06	3.24454	0.00635109	NA	NA	5.7459	2.43e-13	3.07229	0.0173959	2.82873	0.0374205	4.24077	2.98e-05	HCAR2	hydroxycarboxylic acid receptor 2
1271	ENSBTAG00000048023	2.23809	0.0166027	NA	NA	NA	NA	NA	NA	2.33719	0.00471794	NA	NA	NA	NA	NA	NA	NA	NA
1272	ENSBTAG00000048062	4.1212	3.51e-08	3.79267	1.2e-06	3.15732	0.000372787	2.72671	0.006539	4.34754	2.36e-11	NA	NA	NA	NA	2.75213	0.00833887	KDM6B	lysine demethylase 6B
1273	ENSBTAG00000048087	5.32163	2e-05	4.85236	0.000182359	4.14776	0.00380339	3.77689	0.0142274	3.8255	1.42e-05	NA	NA	NA	NA	NA	NA	LOC101902869	signal-regulatory protein beta-1-like
1274	ENSBTAG00000048122	3.48141	1.22e-08	3.23134	4.53e-07	2.41805	0.00323101	2.27826	0.00998805	3.11143	2.26e-05	NA	NA	NA	NA	NA	NA	DF	complement factor D
1275	ENSBTAG00000048145	2.5448	0.00019438	2.91908	1.61e-06	2.40642	0.000933023	2.07103	0.0193692	2.93601	0.000124667	NA	NA	NA	NA	NA	NA	NA	NA
1276	ENSBTAG00000048155	3.29733	0.000404345	2.99322	0.00246848	NA	NA	NA	NA	4.1781	7.68e-07	NA	NA	NA	NA	NA	NA	FCN2	ficolin 1
1277	ENSBTAG00000048184	3.48805	2.13e-05	3.17631	0.000256705	2.63326	0.0112733	2.52477	0.0216961	3.73656	2.01e-07	3.59968	2.09e-05	3.02688	0.00080729	3.40877	0.000121407	LOC100336589	leukocyte immunoglobulin-like receptor subfamily A member 6
1278	ENSBTAG00000048306	2.69674	0.00562567	NA	NA	NA	NA	NA	NA	4.12566	3.55e-07	2.75022	0.0363795	NA	NA	NA	NA	NA	NA
1279	ENSBTAG00000000040	NA	NA	1.99983	0.0154295	NA	NA	NA	NA	2.61291	0.00159843	NA	NA	NA	NA	NA	NA	MAFG	MAF bZIP transcription factor G
1280	ENSBTAG00000000042	NA	NA	-2.09755	0.017953	-2.60902	0.000223954	-3.38548	9.21e-09	NA	NA	NA	NA	-2.30174	0.0221879	-2.66679	0.0028571	PYCR1	pyrroline-5-carboxylate reductase 1
1281	ENSBTAG00000000072	NA	NA	-1.83549	0.00553004	NA	NA	NA	NA	NA	NA	NA	NA	NA	NA	NA	NA	TFB2M	transcription factor B2, mitochondrial
1282	ENSBTAG00000000133	NA	NA	1.89987	0.0217691	NA	NA	NA	NA	NA	NA	2.08417	0.0155855	NA	NA	NA	NA	CD68	CD68 molecule
1283	ENSBTAG00000000140	NA	NA	-2.59291	0.00365199	-2.75134	0.00133013	-2.83903	0.000603058	NA	NA	NA	NA	NA	NA	-2.47183	0.0451151	EPHX1	epoxide hydrolase 1
1284	ENSBTAG00000000146	NA	NA	-2.30417	0.0362163	-3.27731	6.02e-05	-3.34002	2.12e-05	NA	NA	-3.80063	3.49e-05	-3.1524	0.00111107	-3.52642	0.000255361	FARP1	FERM, ARH/RhoGEF and pleckstrin domain protein 1
1285	ENSBTAG00000000156	NA	NA	-1.86076	0.0128118	-2.23466	0.000173145	-1.83976	0.0153189	NA	NA	NA	NA	NA	NA	NA	NA	HSPC159	galectin like
1286	ENSBTAG00000000160	NA	NA	-1.97699	0.0324636	-2.67054	5.96e-05	-3.43083	1.44e-09	NA	NA	NA	NA	-2.09401	0.0282163	-2.41845	0.00349211	CBS	cystathionine-beta-synthase
1287	ENSBTAG00000000181	NA	NA	2.04704	0.0195999	NA	NA	NA	NA	3.13869	5.74e-05	NA	NA	NA	NA	NA	NA	SUSD3	sushi domain containing 3
1288	ENSBTAG00000000182	NA	NA	-3.43672	0.000466055	-3.98658	1.69e-05	-4.18953	1.83e-06	-2.25549	0.0391777	-4.36269	1.86e-09	-4.02835	9.31e-09	-4.64229	7.26e-11	SPINT2	serine peptidase inhibitor, Kunitz type 2
1289	ENSBTAG00000000224	NA	NA	-2.79289	0.00330966	-3.00635	0.000919795	-3.18975	0.000198123	NA	NA	-3.29619	0.000113002	-2.62941	0.00595699	-3.02059	0.00088766	TSPAN15	tetraspanin 15
1290	ENSBTAG00000000231	NA	NA	-3.21683	0.000854512	-3.21061	0.000961054	-2.48868	0.0456806	-2.26808	0.0146386	-2.76989	0.00119624	-3.11319	1.39e-05	-2.67082	0.00274357	BMPR-IA	bone morphogenetic protein receptor type 1A
1291	ENSBTAG00000000243	NA	NA	-2.85862	0.00470435	-3.86665	7.65e-06	-4.4466	2.73e-08	NA	NA	-4.35862	7.8e-11	-4.09658	3.44e-11	-4.04336	2.23e-09	HEBP2	heme binding protein 2
1292	ENSBTAG00000000251	NA	NA	-3.03195	7.16e-06	-3.25337	1.12e-06	-3.41873	4.92e-08	-2.12521	0.024471	-3.00683	5.7e-05	-2.6449	0.00060252	-2.96601	9.03e-05	ALAD	aminolevulinate dehydratase
1293	ENSBTAG00000000269	NA	NA	-1.90622	0.0269192	NA	NA	NA	NA	NA	NA	NA	NA	NA	NA	NA	NA	CBWD2	COBW domain containing 5
1294	ENSBTAG00000000279	NA	NA	-2.94511	0.000118816	-3.61457	2.84e-07	-4.18582	1.44e-10	NA	NA	-4.68806	5.63e-09	-4.11463	1.11e-07	-4.54946	2e-08	RAB26	RAB26, member RAS oncogene family
1295	ENSBTAG00000000286	NA	NA	-2.77123	8.77e-06	-2.96716	1.15e-06	-3.16064	2.85e-08	NA	NA	-2.2468	0.0187004	NA	NA	NA	NA	ATP-PFK	phosphofructokinase, muscle
1296	ENSBTAG00000000341	NA	NA	-2.36565	0.000540387	-2.35184	0.000689038	-2.74403	3.82e-06	NA	NA	-1.8701	0.0415686	-2.05578	0.0041226	-1.95332	0.0233888	ISOC1	isochorismatase domain containing 1
1297	ENSBTAG00000000434	NA	NA	-3.10164	0.0291691	-3.85699	0.00164817	-4.29877	0.000153825	NA	NA	-5.0596	8.42e-12	-5.01065	4.92e-13	-5.45245	7.41e-14	CRYAB	crystallin alpha B
1298	ENSBTAG00000000440	NA	NA	-3.20527	0.0132694	-4.10718	0.000282739	-4.60935	1.27e-05	NA	NA	-5.82379	4.26e-14	-4.74698	1.92e-13	-3.57589	1.76e-06	HSPB2	heat shock protein family B (small) member 2
1299	ENSBTAG00000000446	NA	NA	2.37115	0.000646622	2.12425	0.00837277	NA	NA	2.36881	0.00676353	NA	NA	NA	NA	NA	NA	ATP11A	ATPase phospholipid transporting 11A
1300	ENSBTAG00000000448	NA	NA	-3.55282	0.00243112	-3.74169	0.00118129	-5.10683	2.14e-07	-2.53486	0.0248564	-5.54244	4.32e-12	-5.53392	7.32e-14	-5.07126	5.21e-10	BDH1	3-hydroxybutyrate dehydrogenase 1
1301	ENSBTAG00000000451	NA	NA	-1.75191	0.014015	NA	NA	NA	NA	NA	NA	NA	NA	NA	NA	NA	NA	TMEM126A	transmembrane protein 126A
1302	ENSBTAG00000000475	NA	NA	-2.02491	0.00600739	NA	NA	NA	NA	NA	NA	NA	NA	NA	NA	NA	NA	IMMP1L	inner mitochondrial membrane peptidase subunit 1
1303	ENSBTAG00000000507	NA	NA	2.37784	0.005715	NA	NA	NA	NA	NA	NA	NA	NA	NA	NA	NA	NA	NR4A1	nuclear receptor subfamily 4 group A member 1
1304	ENSBTAG00000000539	NA	NA	-1.77764	0.0476464	-1.81185	0.0391105	NA	NA	NA	NA	-1.69206	0.0119515	-1.59566	0.0302609	-1.91312	0.000372466	LRRC28	leucine rich repeat containing 28
1305	ENSBTAG00000000542	NA	NA	-2.44049	2.61e-09	-2.21871	1.15e-06	-2.03391	2.38e-05	-1.72958	0.018987	NA	NA	NA	NA	NA	NA	CCDC104	cilia and flagella associated protein 36
1306	ENSBTAG00000000559	NA	NA	2.55847	0.00298282	NA	NA	NA	NA	NA	NA	NA	NA	NA	NA	1.86524	0.042656	PLTP	phospholipid transfer protein
1307	ENSBTAG00000000564	NA	NA	4.60094	0.00550457	4.73055	0.00417082	4.71386	0.00438267	NA	NA	NA	NA	NA	NA	NA	NA	HMP19	neuronal vesicle trafficking associated 2
1308	ENSBTAG00000000668	NA	NA	-2.22349	0.0083653	-2.23628	0.00837277	-2.304	0.00483639	NA	NA	-2.5694	0.00110019	NA	NA	-2.33066	0.00927818	SLC22A5	solute carrier family 22 member 5
1309	ENSBTAG00000000718	NA	NA	5.05203	0.0172752	4.96872	0.0230588	5.62734	0.00516882	NA	NA	NA	NA	NA	NA	NA	NA	TMPRSS9	transmembrane serine protease 9
1310	ENSBTAG00000000720	NA	NA	-3.86105	0.00484292	-4.48396	0.000505773	-5.35686	7.22e-06	NA	NA	-4.52398	4.63e-09	-5.38681	3.61e-14	-5.10821	3.3e-11	CTSL1	cathepsin L
1311	ENSBTAG00000000731	NA	NA	3.10263	0.0403999	3.14017	0.039696	3.19842	0.0351907	NA	NA	NA	NA	NA	NA	NA	NA	WFIKKN2	WAP, follistatin/kazal, immunoglobulin, kunitz and netrin domain containing 2
1312	ENSBTAG00000000764	NA	NA	-1.79464	0.0362567	-2.01579	0.0047351	-2.19986	0.000500928	NA	NA	-2.2889	4.8e-06	-1.85969	0.00279184	-2.27836	6.39e-06	GIPC1	GIPC PDZ domain containing family member 1
1313	ENSBTAG00000000799	NA	NA	-2.34125	4e-08	-2.12854	7.76e-06	-1.85164	0.000884692	NA	NA	-2.55827	2.58e-06	-2.17252	0.000295543	-2.02367	0.00537581	ICA1	islet cell autoantigen 1
1314	ENSBTAG00000000809	NA	NA	-3.27452	0.00663547	-3.54446	0.00229208	-4.75174	1.3e-06	-2.24704	0.043152	-7.2002	1.01e-22	-5.9491	3.06e-20	-5.90592	3.19e-17	IRX1	iroquois homeobox 1
1315	ENSBTAG00000000829	NA	NA	-2.28549	0.00200642	-2.2012	0.0048716	-2.23759	0.00348099	-2.24095	0.0106664	NA	NA	NA	NA	NA	NA	CARKL	sedoheptulokinase
1316	ENSBTAG00000000835	NA	NA	-3.31683	8.49e-05	-3.82987	2.14e-06	-4.48469	2.53e-09	-2.74044	0.00374297	-5.10019	1.88e-10	-5.022	4.89e-12	-4.47209	3.19e-08	BCAS1	breast carcinoma amplified sequence 1
1317	ENSBTAG00000000836	NA	NA	-2.56111	0.0353394	-3.31559	0.000716552	-3.18233	0.00153343	NA	NA	-5.60895	4.36e-10	-4.31842	3.65e-06	-4.12379	7.42e-05	KRT2-8	keratin 8
1318	ENSBTAG00000000855	NA	NA	-2.35688	0.000698669	-2.64734	3.34e-05	-2.79388	2.71e-06	NA	NA	-2.65605	0.00145717	-2.49249	0.00284278	-3.02147	5.62e-05	NXN	nucleoredoxin
1319	ENSBTAG00000000893	NA	NA	-4.42341	0.00446139	-4.16354	0.00923269	-5.72897	7.64e-05	NA	NA	-7.33634	6.02e-05	-5.86192	8.92e-05	-6.31162	0.000319048	OBP2B	odorant-binding protein 2b
1320	ENSBTAG00000000925	NA	NA	-3.71179	0.0224671	-4.23512	0.0052428	-4.71258	0.00102519	NA	NA	-4.8806	0.000763806	-6.55409	3.81e-07	-9.04324	1.45e-07	GLT8D2	glycosyltransferase 8 domain containing 2
1321	ENSBTAG00000000926	NA	NA	4.23282	0.00806619	3.86781	0.0267859	NA	NA	4.36524	8.62e-05	NA	NA	NA	NA	NA	NA	LOC506121	olfactory receptor 4B1
1322	ENSBTAG00000000945	NA	NA	-3.35459	0.00738145	-3.66644	0.00223892	-4.77922	3.02e-06	NA	NA	-6.32904	5.31e-30	-5.78238	1.36e-28	-6.42811	1.92e-31	ATP2C2	ATPase secretory pathway Ca2+ transporting 2
1323	ENSBTAG00000000960	NA	NA	3.25433	0.0205408	NA	NA	NA	NA	NA	NA	NA	NA	NA	NA	NA	NA	C13H20orf165	spermatogenesis associated 25
1324	ENSBTAG00000001027	NA	NA	-2.50858	0.0232249	-3.40808	0.000137345	NA	NA	NA	NA	NA	NA	NA	NA	NA	NA	SERPINH1	serpin family H member 1
1325	ENSBTAG00000001032	NA	NA	2.46017	0.0232183	NA	NA	NA	NA	NA	NA	NA	NA	NA	NA	NA	NA	PYGM	glycogen phosphorylase, muscle associated
1326	ENSBTAG00000001081	NA	NA	-2.75166	0.000661492	-2.75377	0.000709859	-2.44195	0.00718399	NA	NA	-5.23604	1.35e-08	-3.75822	7.17e-05	-3.34916	0.00280647	PALLD	palladin, cytoskeletal associated protein
1327	ENSBTAG00000001126	NA	NA	1.94114	0.0217629	NA	NA	NA	NA	2.06732	0.0054744	NA	NA	NA	NA	NA	NA	NA	NA
1328	ENSBTAG00000001163	NA	NA	-3.12239	0.00668327	-2.84394	0.0213637	-4.00938	6.73e-05	-3.23241	0.000101359	-3.66441	2.35e-05	-3.74101	6.58e-07	-3.30758	0.000100479	H2AFY2	H2A histone family member Y2
1329	ENSBTAG00000001193	NA	NA	1.69783	0.00897977	1.58549	0.0432469	NA	NA	NA	NA	NA	NA	NA	NA	NA	NA	UNC93B1	unc-93 homolog B1, TLR signaling regulator
1330	ENSBTAG00000001246	NA	NA	1.79411	0.013911	NA	NA	NA	NA	2.08422	0.000650303	NA	NA	NA	NA	NA	NA	ATP1A1	ATPase Na+/K+ transporting subunit alpha 1
1331	ENSBTAG00000001286	NA	NA	-2.41833	0.0140189	-2.3834	0.0200233	-2.90353	0.000495188	NA	NA	-3.47882	9.12e-08	-3.16968	6.64e-07	-3.25507	1.69e-06	ELMO3	engulfment and cell motility 3
1332	ENSBTAG00000001306	NA	NA	-2.06759	0.00135177	-2.09754	0.0010144	-2.03088	0.00209667	NA	NA	NA	NA	NA	NA	NA	NA	FXN	frataxin
1333	ENSBTAG00000001335	NA	NA	-3.1835	0.0123472	-3.47218	0.00402815	-4.16395	0.000128312	NA	NA	-4.80061	3.78e-07	-5.17199	1.23e-09	-4.45077	1.61e-06	GHR	growth hormone receptor
1334	ENSBTAG00000001374	NA	NA	-3.63904	0.00256563	-4.13427	0.000309821	-4.25394	0.000124067	-2.67472	0.00951958	-6.00975	1.04e-09	-4.4673	2.58e-08	-4.53984	2.49e-07	WBSCR27	methyltransferase like 27
1335	ENSBTAG00000001387	NA	NA	2.33537	0.00882594	NA	NA	NA	NA	NA	NA	NA	NA	NA	NA	NA	NA	WDR73	WD repeat domain 73
1336	ENSBTAG00000001417	NA	NA	-5.50863	0.0142217	-5.87382	0.00807698	-6.58204	0.0017068	NA	NA	-6.39442	0.0290708	NA	NA	NA	NA	BUCS1	acyl-CoA synthetase medium chain family member 1
1337	ENSBTAG00000001422	NA	NA	-1.98517	0.0129337	NA	NA	NA	NA	NA	NA	NA	NA	NA	NA	NA	NA	HMGN3	high mobility group nucleosomal binding domain 3
1338	ENSBTAG00000001457	NA	NA	-2.17707	0.00812866	NA	NA	NA	NA	NA	NA	NA	NA	NA	NA	NA	NA	C20H5orf28	transmembrane protein 267
1339	ENSBTAG00000001484	NA	NA	-2.71915	1.88e-07	-2.41943	2.5e-05	-2.40971	1.65e-05	-2.13024	0.00551976	-2.20689	0.00907232	-2.17579	0.00685846	-2.07017	0.0311541	LZTFL1	leucine zipper transcription factor like 1
1340	ENSBTAG00000001514	NA	NA	-2.83428	0.00111647	-3.29435	3.72e-05	-3.82801	1.07e-07	-2.35362	0.00490787	-4.49834	1.39e-13	-4.90043	8.34e-19	-4.9026	2.12e-16	ASB11	ankyrin repeat and SOCS box containing 11
1341	ENSBTAG00000001523	NA	NA	-3.30997	0.000749505	-3.45815	0.000362028	-4.0922	2.47e-06	NA	NA	-4.87196	4e-15	-5.00686	9.99e-19	-4.89447	2.01e-15	YES1	YES proto-oncogene 1, Src family tyrosine kinase
1342	ENSBTAG00000001545	NA	NA	-3.15096	0.044016	-3.35551	0.0261361	-4.87059	3.31e-05	NA	NA	-7.32351	1.67e-15	-6.03474	4.41e-12	-5.95297	3.22e-10	SLC34A2	solute carrier family 34 member 2
1343	ENSBTAG00000001557	NA	NA	-3.30508	0.0227629	-3.36638	0.0205283	-4.53843	0.000171228	-2.75652	0.0274536	-5.39737	1.83e-07	-4.57769	1.24e-06	-5.11903	4.99e-07	CCL28	C-C motif chemokine ligand 28
1344	ENSBTAG00000001568	NA	NA	-3.64102	0.00165402	-4.09792	0.000223954	-3.40791	0.00360278	NA	NA	-4.70333	2.61e-05	-3.16209	0.00254027	-2.76071	0.0350959	PPIC	peptidylprolyl isomerase C
1345	ENSBTAG00000001572	NA	NA	-3.93571	0.00119587	-3.3524	0.00815996	-3.38729	0.0068536	-3.13815	0.0231181	NA	NA	NA	NA	-3.36221	0.0204997	NSUN7	NOP2/Sun RNA methyltransferase family member 7
1346	ENSBTAG00000001598	NA	NA	-2.62319	0.00219657	-3.25725	1.36e-05	-3.63395	1.3e-07	NA	NA	-4.63247	5.91e-13	-4.73749	1.03e-15	-4.57351	1.28e-12	MAP7	microtubule associated protein 7
1347	ENSBTAG00000001601	NA	NA	1.71823	0.00175179	NA	NA	NA	NA	2.29592	0.00833753	NA	NA	NA	NA	NA	NA	PKM	pyruvate kinase M1/2
1348	ENSBTAG00000001605	NA	NA	-3.66795	0.00305069	-3.6263	0.00313216	-4.55942	6.72e-05	NA	NA	-6.72192	7.04e-05	-5.25137	7.32e-05	-4.69837	0.000941264	5DII	iodothyronine deiodinase 2
1349	ENSBTAG00000001626	NA	NA	-2.28118	0.0130068	-2.5231	0.00252352	-2.67589	0.000636006	NA	NA	NA	NA	NA	NA	NA	NA	CTPS	CTP synthase 1
1350	ENSBTAG00000001640	NA	NA	-2.55104	0.00598886	-3.10976	0.000115745	-3.4972	1.91e-06	NA	NA	-4.11143	1.88e-09	-3.58311	6.52e-08	-3.42356	3.58e-06	EPB41L1	erythrocyte membrane protein band 4.1 like 1
1351	ENSBTAG00000001648	NA	NA	-1.52511	0.049169	-1.91471	0.000124606	-2.06339	3.02e-06	NA	NA	NA	NA	NA	NA	NA	NA	RPL21P16	ribosomal protein L21
1352	ENSBTAG00000001652	NA	NA	2.27102	0.0473702	NA	NA	NA	NA	NA	NA	NA	NA	NA	NA	NA	NA	SLCO3A1	solute carrier organic anion transporter family member 3A1
1353	ENSBTAG00000001687	NA	NA	-4.36419	0.00386576	-4.99628	0.000784738	-4.035	0.00647284	NA	NA	-7.60192	3.65e-05	-6.15164	0.00034675	-6.35389	0.00120595	STC1	stanniocalcin 1
1354	ENSBTAG00000001710	NA	NA	-3.65908	0.000513319	-3.91247	0.000154726	-4.75784	3.22e-07	-2.93459	0.00237213	-5.70857	4.07e-12	-5.20368	7.5e-12	-5.51213	1.74e-11	CMTM8	CKLF like MARVEL transmembrane domain containing 8
1355	ENSBTAG00000001725	NA	NA	3.98201	0.000241712	3.69418	0.00134709	NA	NA	NA	NA	NA	NA	NA	NA	NA	NA	CXCL10	C-X-C motif chemokine ligand 10
1356	ENSBTAG00000001740	NA	NA	-3.06464	0.0217114	-4.32592	0.000146171	-4.49778	3.9e-05	NA	NA	-4.19538	0.000691735	-3.27181	0.0109738	-4.55074	0.000156176	HAPLN3	hyaluronan and proteoglycan link protein 3
1357	ENSBTAG00000001754	NA	NA	-1.86944	0.000456835	-1.73077	0.00470866	-1.96456	6.63e-05	NA	NA	NA	NA	NA	NA	NA	NA	IRBIT2	adenosylhomocysteinase like 2
1358	ENSBTAG00000001783	NA	NA	-3.98211	0.013384	-5.00065	0.00117727	-4.2675	0.00571426	NA	NA	-6.60972	0.000116491	-4.02977	0.00665948	-4.33285	0.0103587	FBXO17	F-box protein 17
1359	ENSBTAG00000001786	NA	NA	-2.10712	0.00318233	-2.20521	0.00115634	-1.89336	0.0242323	-2.35845	0.00108621	-2.09154	0.0279718	NA	NA	NA	NA	AGPHD1	hydroxylysine kinase
1360	ENSBTAG00000001814	NA	NA	1.99973	0.00158589	1.99304	0.00213491	NA	NA	NA	NA	NA	NA	NA	NA	NA	NA	PLXND1	plexin D1
1361	ENSBTAG00000001815	NA	NA	-2.64505	0.0487045	-2.85252	0.0236951	-3.59505	0.000522973	NA	NA	-5.63895	1.58e-16	-5.31102	8.56e-17	-5.40258	4.26e-15	ARHGEF5	Rho guanine nucleotide exchange factor 5
1362	ENSBTAG00000001842	NA	NA	-4.38552	2.31e-05	-4.77424	3.61e-06	-5.37674	2.42e-08	-2.90187	0.00701551	-6.64826	2.16e-15	-6.60139	1.55e-17	-6.73158	9.63e-16	GSTM3	glutathione S-transferase mu 3
1363	ENSBTAG00000001843	NA	NA	-1.76582	0.0154021	-1.77876	0.01496	NA	NA	NA	NA	NA	NA	NA	NA	NA	NA	WBP1	WW domain binding protein 1
1364	ENSBTAG00000001892	NA	NA	-1.97511	0.0106311	NA	NA	NA	NA	NA	NA	NA	NA	NA	NA	NA	NA	C4H7orf36	YAE1, ABCE1 maturation factor
1365	ENSBTAG00000001898	NA	NA	2.19394	0.0497855	NA	NA	NA	NA	3.02296	0.000130988	3.39364	5.39e-05	2.56084	0.0141897	2.65631	0.013898	CCDC112	coiled-coil domain containing 112
1366	ENSBTAG00000001904	NA	NA	1.87304	0.00331826	NA	NA	NA	NA	2.12533	0.000383894	NA	NA	NA	NA	NA	NA	ZNF276	zinc finger protein 276
1367	ENSBTAG00000001956	NA	NA	-2.73664	1.06e-06	-2.4667	4.99e-05	-2.56313	6.98e-06	NA	NA	NA	NA	-1.96107	0.0183382	NA	NA	HINT3	histidine triad nucleotide binding protein 3
1368	ENSBTAG00000002000	NA	NA	-2.06196	0.00146137	-2.16693	0.000458023	-2.43269	6.05e-06	NA	NA	-1.8818	0.0117839	-1.73114	0.0415147	-1.93786	0.0071477	TIMM8B	translocase of inner mitochondrial membrane 8 homolog B
1369	ENSBTAG00000002015	NA	NA	-2.80829	0.000526299	-2.63136	0.00187655	-2.47913	0.00516882	NA	NA	NA	NA	NA	NA	NA	NA	RPS6KA6	ribosomal protein S6 kinase A6
1370	ENSBTAG00000002019	NA	NA	-2.9091	0.0133582	-3.52946	0.000689038	-3.93941	4.44e-05	NA	NA	-4.73717	1.16e-05	-3.51874	0.00149689	-3.85231	0.000759536	SERPINB5	serpin family B member 5
1371	ENSBTAG00000002026	NA	NA	-1.7584	0.00121448	-1.90522	0.00010216	-1.96288	1.9e-05	NA	NA	NA	NA	NA	NA	NA	NA	RPL5	ribosomal protein L5
1372	ENSBTAG00000002029	NA	NA	-3.41894	0.00526251	-3.91244	0.000644065	-4.36206	4.42e-05	NA	NA	-5.55237	1.76e-11	-6.60057	9.17e-17	-6.83129	3.78e-14	IGSF5	immunoglobulin superfamily member 5
1373	ENSBTAG00000002038	NA	NA	-1.56847	0.0232612	-1.98403	1.94e-05	-2.12586	3.61e-07	NA	NA	NA	NA	NA	NA	NA	NA	RPL14	ribosomal protein L14
1374	ENSBTAG00000002065	NA	NA	-2.5527	0.020334	-3.20748	0.000510656	-3.61046	2.04e-05	NA	NA	-3.29332	0.00013436	-2.68426	0.00393983	NA	NA	TFAP2C	transcription factor AP-2 gamma
1375	ENSBTAG00000002069	NA	NA	2.45855	0.00208109	NA	NA	NA	NA	2.17906	0.00209929	NA	NA	NA	NA	NA	NA	3349.1	MHC class I heavy chain
1376	ENSBTAG00000002070	NA	NA	-3.6074	0.0105906	NA	NA	-3.32905	0.027888	NA	NA	-5.46809	4.61e-08	-5.09348	4.73e-09	-5.36517	3.24e-08	KLC3	kinesin light chain 3
1377	ENSBTAG00000002154	NA	NA	3.59135	0.000977691	3.85463	0.00028373	3.52599	0.0015806	NA	NA	2.86154	0.000975668	NA	NA	NA	NA	GPR141	G protein-coupled receptor 141
1378	ENSBTAG00000002164	NA	NA	3.07465	0.00210138	3.02387	0.00341981	3.03884	0.00309393	2.3324	0.0414015	2.72942	0.0126584	3.24388	0.000178078	NA	NA	AXDND1	axonemal dynein light chain domain containing 1
1379	ENSBTAG00000002181	NA	NA	-3.56895	0.000902228	-4.26386	2.12e-05	-5.03228	4.92e-08	NA	NA	-6.77203	4.69e-15	-5.29497	3.12e-12	-5.38778	6.41e-11	KHDRBS3	KH RNA binding domain containing, signal transduction associated 3
1380	ENSBTAG00000002194	NA	NA	-2.99609	0.00507048	-3.3405	0.000848484	-4.43833	3.52e-07	NA	NA	-5.43413	4.94e-07	-4.83947	6.27e-07	-5.12508	1.34e-06	MYZAP	myocardial zonula adherens protein
1381	ENSBTAG00000002233	NA	NA	2.5961	0.0288294	NA	NA	NA	NA	5.5521	6.91e-08	NA	NA	NA	NA	NA	NA	CPNE2	copine 2
1382	ENSBTAG00000002292	NA	NA	-2.52646	0.00396025	-2.53953	0.00392694	NA	NA	NA	NA	NA	NA	NA	NA	NA	NA	SMARCA1	SWI/SNF related, matrix associated, actin dependent regulator of chromatin, subfamily a, member 1
1383	ENSBTAG00000002302	NA	NA	-2.63731	7.16e-05	-3.08848	5.52e-07	-3.22431	2.85e-08	NA	NA	NA	NA	NA	NA	NA	NA	CD59	CD59 molecule
1384	ENSBTAG00000002311	NA	NA	-3.41151	0.00120629	-3.34097	0.00210918	-4.52488	6.84e-07	NA	NA	-6.0289	1.77e-13	-5.07513	1.78e-11	-4.98386	1.45e-09	REEP6	receptor accessory protein 6
1385	ENSBTAG00000002346	NA	NA	1.73878	0.0389529	NA	NA	NA	NA	NA	NA	NA	NA	NA	NA	NA	NA	HSD3B7	hydroxy-delta-5-steroid dehydrogenase, 3 beta- and steroid delta-isomerase 7
1386	ENSBTAG00000002381	NA	NA	1.4201	0.0424499	NA	NA	NA	NA	1.94215	0.0142387	NA	NA	NA	NA	NA	NA	DHHC-5	zinc finger DHHC-type containing 5
1387	ENSBTAG00000002390	NA	NA	-3.70892	0.00351459	-3.37801	0.0147999	-5.27975	8.64e-07	-3.55722	0.0163644	-4.52407	0.00196227	-4.3008	0.00208386	-4.83279	0.000688609	C5H12orf68	coiled-coil domain containing 184
1388	ENSBTAG00000002428	NA	NA	-1.99648	0.00509409	NA	NA	NA	NA	NA	NA	NA	NA	NA	NA	NA	NA	PPA2	pyrophosphatase (inorganic) 2
1389	ENSBTAG00000002450	NA	NA	3.37408	0.00412632	2.96719	0.0274132	3.37558	0.00490062	5.03266	7.79e-07	4.28048	0.00087095	3.89488	0.00249581	NA	NA	NA	NA
1390	ENSBTAG00000002451	NA	NA	-2.75461	0.00100096	-3.14389	5.09e-05	-3.15432	2.79e-05	NA	NA	-3.64765	2.56e-08	-2.75467	0.000156624	-2.99479	5.03e-05	TTC39A	tetratricopeptide repeat domain 39A
1391	ENSBTAG00000002467	NA	NA	-2.21015	0.00517811	-2.37768	0.00129385	-2.29464	0.00275393	NA	NA	NA	NA	NA	NA	NA	NA	FAM173A	family with sequence similarity 173 member A
1392	ENSBTAG00000002478	NA	NA	2.39372	0.00847008	NA	NA	NA	NA	NA	NA	NA	NA	NA	NA	NA	NA	AGMAT	agmatinase
1393	ENSBTAG00000002481	NA	NA	-1.90928	0.00581309	-2.09103	0.000703657	-2.29917	2.39e-05	-1.85192	0.00107754	-2.29202	2.14e-06	-1.86877	0.00111909	-2.25957	3.47e-06	HAGHL	hydroxyacylglutathione hydrolase like
1394	ENSBTAG00000002495	NA	NA	1.96441	0.00935822	NA	NA	NA	NA	2.06613	0.00172644	NA	NA	NA	NA	NA	NA	BRD4	bromodomain containing 4
1395	ENSBTAG00000002526	NA	NA	-2.57211	4.82e-05	NA	NA	NA	NA	-2.23602	0.0318477	-3.07152	0.000335493	NA	NA	NA	NA	DHRS6	3-hydroxybutyrate dehydrogenase 2
1396	ENSBTAG00000002534	NA	NA	-1.70543	0.013302	NA	NA	NA	NA	NA	NA	NA	NA	NA	NA	NA	NA	EEF1E1	eukaryotic translation elongation factor 1 epsilon 1
1397	ENSBTAG00000002554	NA	NA	-3.10793	0.00085196	-3.15135	0.000731593	-3.15609	0.00061776	NA	NA	-3.81241	0.00065793	-3.66934	0.000565345	-3.80063	0.000759895	FAM115A	TRPM8 channel associated factor 1
1398	ENSBTAG00000002557	NA	NA	-1.94255	0.00221487	NA	NA	NA	NA	NA	NA	NA	NA	NA	NA	NA	NA	MRPL19	mitochondrial ribosomal protein L19
1399	ENSBTAG00000002562	NA	NA	2.36811	0.00348858	NA	NA	NA	NA	2.11664	0.00334371	NA	NA	NA	NA	NA	NA	PRAF2	PRA1 domain family member 2
1400	ENSBTAG00000002600	NA	NA	-2.31415	0.00915391	NA	NA	NA	NA	NA	NA	NA	NA	NA	NA	NA	NA	EFCAB7	EF-hand calcium binding domain 7
1401	ENSBTAG00000002606	NA	NA	-3.08228	0.00539188	-2.9967	0.00891283	-3.39347	0.00109275	NA	NA	-5.63703	5.08e-12	-3.99784	1.56e-07	-4.00691	1.4e-06	LGR4	leucine rich repeat containing G protein-coupled receptor 4
1402	ENSBTAG00000002615	NA	NA	2.66239	0.00115825	2.37986	0.0112733	2.2338	0.0311033	2.41013	0.000940079	2.14669	0.0340508	NA	NA	NA	NA	LONRF3	LON peptidase N-terminal domain and ring finger 3
1403	ENSBTAG00000002632	NA	NA	-4.02871	0.00175179	-4.15896	0.00124391	-5.33741	2.11e-06	NA	NA	-6.70976	1.88e-16	-7.22441	6.54e-22	-7.12511	1.83e-18	CSN2	casein beta
1404	ENSBTAG00000002640	NA	NA	-3.72859	0.00133683	-3.79159	0.0010144	-3.68524	0.00144819	-2.83995	7.36e-05	-4.16586	9.76e-09	-2.96259	1.14e-05	-3.49295	6.56e-07	KALRN	kalirin RhoGEF kinase
1405	ENSBTAG00000002651	NA	NA	-3.18517	0.000604964	-3.42536	0.000144834	-3.83263	3.69e-06	NA	NA	-3.64727	3.22e-05	-3.61007	7.57e-06	-3.41991	0.00016824	PKP2	plakophilin 2
1406	ENSBTAG00000002669	NA	NA	-2.10146	0.00447906	-2.19593	0.00208924	-2.39027	0.000187771	NA	NA	-2.79738	0.000176866	-2.37415	0.00446489	-2.47037	0.00416395	RASSF4	Ras association domain family member 4
1407	ENSBTAG00000002699	NA	NA	-2.7713	0.0219646	-3.78607	0.000110505	-3.65642	0.000186763	-2.99963	0.0194706	-3.60521	0.00478992	-2.97341	0.0450458	-3.4989	0.00895298	c-kit	KIT proto-oncogene receptor tyrosine kinase
1408	ENSBTAG00000002835	NA	NA	-2.63206	0.0030112	-3.20689	4.12e-05	-2.74395	0.00138566	NA	NA	-3.57019	5.76e-08	-2.96949	7.72e-06	-3.01984	2.49e-05	SMAD1	SMAD family member 1
1409	ENSBTAG00000002843	NA	NA	-2.49608	0.000719534	NA	NA	NA	NA	NA	NA	-3.05988	0.01036	NA	NA	NA	NA	ACOT4	acyl-CoA thioesterase 4
1410	ENSBTAG00000002849	NA	NA	-3.01859	0.013236	-3.46695	0.00188891	-4.02727	5.85e-05	NA	NA	-5.96283	7.04e-19	-4.76602	1.16e-13	-4.94996	6.09e-13	IRF6	interferon regulatory factor 6
1411	ENSBTAG00000002880	NA	NA	-3.14027	2.31e-05	-3.30965	4.8e-06	-3.30494	1.65e-06	NA	NA	NA	NA	NA	NA	-2.82968	0.034483	SORBS1	sorbin and SH3 domain containing 1
1412	ENSBTAG00000002908	NA	NA	2.96029	0.00569854	2.60401	0.0374847	NA	NA	NA	NA	NA	NA	NA	NA	NA	NA	GNG4	G protein subunit gamma 4
1413	ENSBTAG00000002910	NA	NA	-3.54832	0.000136762	-3.92004	1.45e-05	-4.24684	5.52e-07	NA	NA	-6.15381	7.52e-12	-4.97638	6.41e-09	-5.36618	3.81e-09	ECHDC2	enoyl-CoA hydratase domain containing 2
1414	ENSBTAG00000002962	NA	NA	2.26565	0.0181987	NA	NA	NA	NA	3.99089	1.81e-07	NA	NA	NA	NA	NA	NA	NA	NA
1415	ENSBTAG00000002978	NA	NA	-3.29902	0.000918178	-4.04258	1.08e-05	-4.59379	7.7e-08	NA	NA	-4.82997	4.1e-05	-5.28817	4.8e-07	-5.07932	1.15e-05	PRKG2	protein kinase cGMP-dependent 2
1416	ENSBTAG00000003039	NA	NA	1.83351	0.000176468	NA	NA	NA	NA	NA	NA	NA	NA	NA	NA	NA	NA	LMP7	proteasome subunit beta 8
1417	ENSBTAG00000003049	NA	NA	-2.87079	0.0128025	-3.55037	0.000390833	-4.22721	2.46e-06	NA	NA	-4.02194	3.38e-11	-3.50453	2.68e-09	-4.18089	2.79e-12	MICALL2	MICAL like 2
1418	ENSBTAG00000003083	NA	NA	-3.06436	4.14e-08	-2.93148	7.23e-07	-2.89809	4.07e-07	-1.97883	0.0424986	-2.79727	0.00013189	-2.27536	0.00816964	-2.41667	0.00504007	SLC50A1	solute carrier family 50 member 1
1419	ENSBTAG00000003089	NA	NA	-3.38305	0.00123318	-3.24579	0.00305677	-4.24152	4.05e-06	NA	NA	-5.77317	5.79e-16	-5.43841	1.46e-16	-5.3949	5.1e-14	RHPN2	rhophilin Rho GTPase binding protein 2
1420	ENSBTAG00000003160	NA	NA	2.37754	0.00395308	NA	NA	NA	NA	2.08855	0.00792673	NA	NA	NA	NA	NA	NA	LRCH4	leucine rich repeats and calponin homology domain containing 4
1421	ENSBTAG00000003162	NA	NA	-2.80414	4.04e-09	-2.36651	1.6e-05	-1.97094	0.00322493	NA	NA	NA	NA	NA	NA	NA	NA	CRYZ	crystallin zeta
1422	ENSBTAG00000003163	NA	NA	-3.39948	0.0219549	-3.59723	0.0125659	-4.63741	0.000214485	NA	NA	-6.90473	1.77e-07	-5.02446	5.57e-08	-5.5924	1.27e-07	C13H20orf151	RBBP8 N-terminal like
1423	ENSBTAG00000003169	NA	NA	6.14844	0.000274197	6.21377	0.000279321	5.56668	0.00186105	NA	NA	NA	NA	NA	NA	NA	NA	FBXO24	F-box protein 24
1424	ENSBTAG00000003171	NA	NA	-2.68399	0.0303894	-3.39828	0.00105693	-3.20561	0.00272951	NA	NA	-5.54568	5.01e-08	-3.92769	6.99e-05	-4.40875	1.76e-05	NA	NA
1425	ENSBTAG00000003205	NA	NA	-1.64096	0.0387373	-2.18135	2.19e-05	-2.43953	6.48e-08	NA	NA	NA	NA	NA	NA	-1.86529	0.0396401	RPL35	ribosomal protein L35
1426	ENSBTAG00000003212	NA	NA	-3.57324	0.000300539	-4.19772	1.6e-05	-2.54864	0.0249793	NA	NA	-4.08673	0.00704996	NA	NA	NA	NA	NNAT	neuronatin
1427	ENSBTAG00000003229	NA	NA	-1.54043	0.0159209	-2.02914	8.09e-07	-2.26681	3.35e-10	NA	NA	NA	NA	NA	NA	NA	NA	RPL23	ribosomal protein L23
1428	ENSBTAG00000003257	NA	NA	2.02857	0.0033225	1.77008	0.0487257	NA	NA	1.80789	0.0415389	2.0004	0.0210947	NA	NA	NA	NA	STK4	serine/threonine kinase 4
1429	ENSBTAG00000003291	NA	NA	-2.86223	0.0124734	-3.49459	0.000586701	-2.91425	0.00956133	NA	NA	-3.74851	0.000750779	-3.61983	0.000460616	-3.84221	0.000449639	FAM80B	ribosomal modification protein rimK like family member B
1430	ENSBTAG00000003300	NA	NA	-3.60049	0.000690091	-3.67163	0.000580186	-4.65648	5.53e-07	-2.19565	0.0290279	-4.86281	1.2e-14	-4.36879	9.35e-13	-5.00489	1.92e-15	MFGE8	milk fat globule-EGF factor 8 protein
1431	ENSBTAG00000003313	NA	NA	-2.2472	0.0398973	-2.98514	0.000372787	-3.01441	0.000223397	NA	NA	NA	NA	NA	NA	NA	NA	TNFRSF9	TNF receptor superfamily member 9
1432	ENSBTAG00000003336	NA	NA	-4.33327	2.35e-05	-4.54314	1.07e-05	-5.46953	8.33e-09	-2.6028	0.0448951	-6.88278	3.59e-15	-6.22582	2.13e-14	-6.43992	2.08e-13	TPD52L1	tumor protein D52 like 1
1433	ENSBTAG00000003367	NA	NA	-3.24601	0.0406782	-3.60738	0.0145375	-5.33103	8.99e-06	NA	NA	-6.45028	9.5e-09	-6.77705	3.44e-11	-5.92125	6.65e-08	PNPLA3	patatin-like phospholipase domain containing 3
1434	ENSBTAG00000003375	NA	NA	-2.91414	0.00848571	-3.68113	0.00013468	-3.87815	2.19e-05	NA	NA	-4.80931	2.08e-10	-4.14554	9.07e-09	-4.24638	4.77e-08	TC2N	tandem C2 domains, nuclear
1435	ENSBTAG00000003415	NA	NA	-1.77218	0.0488737	NA	NA	NA	NA	-2.04212	0.0326914	NA	NA	NA	NA	NA	NA	ESD	esterase D
1436	ENSBTAG00000003424	NA	NA	-1.81045	0.005151	NA	NA	NA	NA	NA	NA	NA	NA	NA	NA	NA	NA	BET1	Bet1 golgi vesicular membrane trafficking protein
1437	ENSBTAG00000003440	NA	NA	-3.35277	0.0419214	-4.54315	0.00283311	NA	NA	NA	NA	-4.04323	0.00629728	NA	NA	NA	NA	FRRS1	ferric chelate reductase 1
1438	ENSBTAG00000003455	NA	NA	-2.84725	0.00499621	-3.05476	0.00159068	-3.08386	0.00119016	NA	NA	-3.7078	2.75e-05	-3.44226	2.88e-05	-3.49026	0.0001	ANKRD6	ankyrin repeat domain 6
1439	ENSBTAG00000003457	NA	NA	-2.12187	0.00443415	-2.54882	5e-05	-2.92437	1.36e-07	NA	NA	-4.29572	3.42e-08	-3.77661	9.52e-07	-4.0311	5.92e-07	ATF5	activating transcription factor 5
1440	ENSBTAG00000003474	NA	NA	-2.24689	0.0453026	-2.55495	0.00861589	-2.52686	0.0106391	NA	NA	-2.86971	0.00204219	NA	NA	-3.06522	0.000547419	RAB15	RAB15, member RAS oncogene family
1441	ENSBTAG00000003491	NA	NA	-2.77997	0.0126103	-2.74803	0.0151814	NA	NA	NA	NA	-2.84284	0.00100064	NA	NA	-2.64958	0.00357333	SLC25A23	solute carrier family 25 member 23
1442	ENSBTAG00000003498	NA	NA	-4.22033	0.0119547	-3.87989	0.0227612	-4.3308	0.00763741	NA	NA	-5.22314	0.0416612	NA	NA	NA	NA	FAT2	FAT atypical cadherin 2
1443	ENSBTAG00000003504	NA	NA	-1.9267	0.0290488	-2.05801	0.0109445	-2.32376	0.000752747	NA	NA	NA	NA	NA	NA	NA	NA	GSS	glutathione synthetase
1444	ENSBTAG00000003567	NA	NA	-1.80987	0.0497855	NA	NA	NA	NA	NA	NA	NA	NA	NA	NA	NA	NA	FXC1	translocase of inner mitochondrial membrane 10B
1445	ENSBTAG00000003598	NA	NA	-2.84504	0.00530209	-3.19353	0.000748175	-3.41525	0.000127961	-2.37985	0.00927131	-3.57919	1.78e-06	-3.32179	3.72e-06	-3.55812	2.18e-06	LEPREL2	prolyl 3-hydroxylase 3
1446	ENSBTAG00000003667	NA	NA	-3.2802	0.00604434	-3.46307	0.00305677	-4.37306	1.52e-05	-2.67442	0.00362722	-5.5496	6.98e-13	-5.20348	8.09e-14	-4.38134	1.75e-08	TLN2	talin 2
1447	ENSBTAG00000003696	NA	NA	-2.72116	0.00051564	-3.17557	1.05e-05	-3.69702	1.32e-08	NA	NA	-3.61893	6.3e-07	-3.60673	9.66e-08	-3.50932	2.45e-06	NA	NA
1448	ENSBTAG00000003713	NA	NA	-2.05422	0.0357295	-2.0964	0.0295461	-2.15938	0.0197255	NA	NA	NA	NA	NA	NA	NA	NA	SSSCA1	Sjogren syndrome/scleroderma autoantigen 1
1449	ENSBTAG00000003728	NA	NA	-1.81539	0.00746889	NA	NA	NA	NA	NA	NA	NA	NA	NA	NA	NA	NA	NDUFS4	NADH:ubiquinone oxidoreductase subunit S4
1450	ENSBTAG00000003746	NA	NA	-1.60954	0.0434615	NA	NA	NA	NA	NA	NA	NA	NA	NA	NA	NA	NA	SCPX	sterol carrier protein 2
1451	ENSBTAG00000003747	NA	NA	-1.84563	0.0210253	NA	NA	NA	NA	NA	NA	NA	NA	NA	NA	NA	NA	ZADH1	prostaglandin reductase 2
1452	ENSBTAG00000003804	NA	NA	-2.19917	0.000948755	NA	NA	NA	NA	-2.13694	0.040842	NA	NA	NA	NA	NA	NA	SCCPDH	saccharopine dehydrogenase (putative)
1453	ENSBTAG00000003826	NA	NA	-2.91681	0.00478868	-3.39808	0.000309334	-4.46535	4.92e-08	NA	NA	-4.82064	3.31e-11	-4.45733	2.95e-11	-4.14325	2.69e-08	SCN1B	sodium voltage-gated channel beta subunit 1
1454	ENSBTAG00000003829	NA	NA	-3.79874	0.000392409	-3.86836	0.000339068	-4.94863	1.93e-07	NA	NA	-5.55892	1.27e-12	-5.2437	8.32e-13	-5.47055	3.28e-12	HPN	hepsin
1455	ENSBTAG00000003832	NA	NA	4.63371	0.00500098	4.5303	0.00760923	4.47397	0.00918723	NA	NA	NA	NA	NA	NA	NA	NA	MFAP2	microfibril associated protein 2
1456	ENSBTAG00000003846	NA	NA	-1.6156	0.0348413	-2.12573	1.88e-05	-2.32584	1.41e-07	NA	NA	NA	NA	NA	NA	-1.91322	0.0167879	RPL37A	ribosomal protein L37a
1457	ENSBTAG00000003871	NA	NA	-3.51779	0.000145113	-4.73996	6.21e-08	-4.95403	5.11e-09	NA	NA	-5.61104	3.94e-05	-5.72213	3.57e-06	-6.66287	1.05e-06	CYP2B	cytochrome P450 subfamily 2B
1458	ENSBTAG00000003894	NA	NA	-2.7496	0.0319244	-3.0398	0.0101498	-3.52731	0.000775776	NA	NA	-6.02251	3.28e-15	-5.83348	2.3e-16	-5.92747	1.28e-14	NDRG4	NDRG family member 4
1459	ENSBTAG00000003959	NA	NA	-2.37276	0.0283467	-2.72634	0.0039402	NA	NA	-2.83802	0.0167547	-3.13674	0.0121199	NA	NA	NA	NA	ARHGAP24	Rho GTPase activating protein 24
1460	ENSBTAG00000004015	NA	NA	2.29333	0.0286386	NA	NA	NA	NA	2.24106	0.00226814	NA	NA	NA	NA	NA	NA	MYST3	lysine acetyltransferase 6A
1461	ENSBTAG00000004017	NA	NA	1.9287	0.013911	NA	NA	NA	NA	NA	NA	NA	NA	1.77704	0.0362785	NA	NA	PLEKHG2	pleckstrin homology and RhoGEF domain containing G2
1462	ENSBTAG00000004024	NA	NA	-1.61768	0.00199823	-1.54506	0.00897226	NA	NA	NA	NA	NA	NA	NA	NA	NA	NA	UBE2Q2	ubiquitin conjugating enzyme E2 Q2
1463	ENSBTAG00000004059	NA	NA	1.73436	0.0141308	1.66719	0.0351226	1.84434	0.00424859	NA	NA	2.35316	0.000460826	1.91859	0.0282163	NA	NA	SOAT1	sterol O-acyltransferase 1
1464	ENSBTAG00000004073	NA	NA	-2.15233	0.0342202	-2.5674	0.00215661	-2.11212	0.0491934	NA	NA	NA	NA	NA	NA	NA	NA	MTA3	metastasis associated 1 family member 3
1465	ENSBTAG00000004112	NA	NA	-3.1057	2.27e-05	-3.14961	2.12e-05	-3.43008	5.74e-07	-2.40734	0.00198262	-3.25088	2.58e-06	-2.64089	0.000508193	-2.85689	0.000190095	GAMT	guanidinoacetate N-methyltransferase
1466	ENSBTAG00000004114	NA	NA	1.67743	0.0191013	NA	NA	NA	NA	2.43333	0.00282145	NA	NA	NA	NA	NA	NA	MAP3K11	mitogen-activated protein kinase kinase kinase 11
1467	ENSBTAG00000004115	NA	NA	2.75704	0.0265505	NA	NA	NA	NA	3.19833	1.38e-06	NA	NA	NA	NA	NA	NA	MYLIP	myosin regulatory light chain interacting protein
1468	ENSBTAG00000004126	NA	NA	-3.23473	3.06e-05	-2.98476	0.000192733	-2.88244	0.000296768	-2.33032	0.0183339	-3.43558	3.74e-05	-3.11402	5.59e-05	-3.17476	0.0001669	MLF1	myeloid leukemia factor 1
1469	ENSBTAG00000004190	NA	NA	-2.61836	0.0383392	-2.65172	0.0357899	-2.63128	0.0414247	NA	NA	-3.02212	0.0322668	-3.46844	0.00268288	-3.37982	0.00893436	ARHGAP29	Rho GTPase activating protein 29
1470	ENSBTAG00000004192	NA	NA	5.30989	0.0231008	NA	NA	NA	NA	NA	NA	NA	NA	NA	NA	NA	NA	LRRC43	leucine rich repeat containing 43
1471	ENSBTAG00000004237	NA	NA	-3.13949	0.0102055	-4.32597	3.16e-05	-4.7039	1.63e-06	NA	NA	-5.671	1.39e-14	-5.3962	2.77e-17	-4.73424	3.65e-12	BTC	betacellulin
1472	ENSBTAG00000004272	NA	NA	-3.10372	0.00507048	NA	NA	NA	NA	NA	NA	-4.95676	0.00035973	NA	NA	NA	NA	ISG12(B)	TLH29 protein precursor-like
1473	ENSBTAG00000004281	NA	NA	-1.74611	0.0233729	-1.89216	0.00522572	-2.09083	0.000328489	NA	NA	NA	NA	NA	NA	NA	NA	ACAS2L	acyl-CoA synthetase short chain family member 1
1474	ENSBTAG00000004318	NA	NA	-2.10668	0.0235075	NA	NA	NA	NA	NA	NA	NA	NA	NA	NA	NA	NA	ARL3	ADP ribosylation factor like GTPase 3
1475	ENSBTAG00000004321	NA	NA	-2.11522	0.0120903	-1.97479	0.0368581	-1.98426	0.0364311	NA	NA	NA	NA	NA	NA	NA	NA	SFXN2	sideroflexin 2
1476	ENSBTAG00000004330	NA	NA	-3.57428	0.00408117	NA	NA	-2.89672	0.0495109	NA	NA	-4.08022	2.64e-05	-3.18192	0.00060252	-3.52335	0.000299279	ENO4	enolase 4
1477	ENSBTAG00000004358	NA	NA	-1.89242	0.0398973	NA	NA	NA	NA	NA	NA	NA	NA	NA	NA	NA	NA	DARS2	aspartyl-tRNA synthetase 2, mitochondrial
1478	ENSBTAG00000004375	NA	NA	-2.90112	0.0171737	-3.0154	0.0112723	-2.79607	0.0300018	NA	NA	-5.01104	2.75e-11	-3.43857	1.02e-06	-3.34863	1.77e-05	RBM35B	epithelial splicing regulatory protein 2
1479	ENSBTAG00000004383	NA	NA	-2.73381	0.000441351	-2.88545	0.000148005	-3.01465	2.68e-05	NA	NA	-2.14561	0.0245064	-2.56214	0.000277613	-2.42715	0.0029501	FNBP1L	formin binding protein 1 like
1480	ENSBTAG00000004403	NA	NA	-2.47201	0.0112016	-2.47695	0.0118926	-2.80327	0.00127328	-2.08184	0.00139142	-2.31231	0.000335743	-1.82921	0.032266	-2.27477	0.000493378	TCblR	CD320 molecule
1481	ENSBTAG00000004409	NA	NA	-2.02515	0.0035753	-2.06467	0.00272644	-2.06184	0.00278009	NA	NA	NA	NA	NA	NA	NA	NA	IVD	isovaleryl-CoA dehydrogenase
1482	ENSBTAG00000004413	NA	NA	-2.91451	0.00154479	-2.50089	0.0200558	NA	NA	NA	NA	-2.66361	0.0266933	NA	NA	NA	NA	RHOBTB3	Rho related BTB domain containing 3
1483	ENSBTAG00000004515	NA	NA	-2.83859	0.000995923	-3.40883	1.31e-05	-3.74525	2.51e-07	NA	NA	-2.65747	0.00815648	-2.98795	0.000326541	-2.95829	0.00117651	KCNK1	potassium two pore domain channel subfamily K member 1
1484	ENSBTAG00000004518	NA	NA	-2.79605	0.0244537	-3.35594	0.00209747	-3.41292	0.00139882	NA	NA	-6.05738	1.81e-09	-4.82692	2.96e-08	-5.27679	2.91e-08	GRHL2	grainyhead like transcription factor 2
1485	ENSBTAG00000004540	NA	NA	2.48114	0.00646649	NA	NA	NA	NA	NA	NA	NA	NA	NA	NA	NA	NA	NYREN18	negative regulator of ubiquitin like proteins 1
1486	ENSBTAG00000004568	NA	NA	1.77637	0.0193085	NA	NA	NA	NA	NA	NA	NA	NA	NA	NA	NA	NA	GALNS	galactosamine (N-acetyl)-6-sulfatase
1487	ENSBTAG00000004653	NA	NA	-3.12863	0.000321957	-3.0708	0.000458969	-2.85873	0.00165956	NA	NA	-2.61913	0.0197395	NA	NA	-2.58575	0.0256456	GPR125	adhesion G protein-coupled receptor A3
1488	ENSBTAG00000004676	NA	NA	-3.51675	0.00513771	-3.93987	0.000936879	-4.99427	4.66e-06	-2.9245	0.00472337	-8.05648	4.59e-08	-5.32548	3.46e-09	-5.04527	2.75e-07	TMEM184A	transmembrane protein 184A
1489	ENSBTAG00000004747	NA	NA	-1.87959	0.00554051	NA	NA	NA	NA	NA	NA	NA	NA	NA	NA	NA	NA	SPCS1	signal peptidase complex subunit 1
1490	ENSBTAG00000004776	NA	NA	-2.33012	0.00585957	-2.44399	0.00267891	-2.38254	0.00428421	NA	NA	-2.24609	0.00698689	NA	NA	-2.09369	0.0269657	DUSP23	dual specificity phosphatase 23
1491	ENSBTAG00000004777	NA	NA	-3.74642	0.000160206	-4.41775	2.97e-06	-4.88598	3.05e-08	-2.42928	0.0481203	-5.94364	1.72e-14	-5.27251	1.82e-12	-5.4005	1.61e-11	S100B	S100 calcium binding protein B
1492	ENSBTAG00000004788	NA	NA	-2.16011	0.00018448	-1.84255	0.00905525	NA	NA	NA	NA	NA	NA	NA	NA	NA	NA	C10H14orf124	short chain dehydrogenase/reductase family 39U member 1
1493	ENSBTAG00000004792	NA	NA	-2.78326	0.0130262	-3.48274	0.00034005	-2.63389	0.0285393	NA	NA	-5.5297	1.14e-07	-4.64469	1.28e-06	-5.51937	8.25e-08	CHMP4C	charged multivesicular body protein 4C
1494	ENSBTAG00000004813	NA	NA	2.05825	0.00358891	1.82953	0.0374204	NA	NA	1.59302	0.0406743	NA	NA	NA	NA	NA	NA	SUSD1	sushi domain containing 1
1495	ENSBTAG00000004814	NA	NA	1.81127	0.0014116	1.60493	0.0310589	NA	NA	NA	NA	NA	NA	NA	NA	NA	NA	INPP4A	inositol polyphosphate-4-phosphatase type I A
1496	ENSBTAG00000004822	NA	NA	-3.19992	0.00923684	-3.68019	0.00117769	-4.64218	2.55e-06	NA	NA	-6.15323	1.96e-21	-5.11079	1.56e-16	-4.82658	1.3e-12	SOX9	SRY-box 10
1497	ENSBTAG00000004838	NA	NA	-2.89235	0.0234439	-3.19546	0.00722368	-4.15147	3.06e-05	NA	NA	-6.84	8.79e-17	-5.38399	9.05e-14	-5.51109	1.83e-12	IRX5	iroquois homeobox 5
1498	ENSBTAG00000004852	NA	NA	1.75986	0.0449363	NA	NA	NA	NA	NA	NA	NA	NA	NA	NA	NA	NA	PLEKHO1	pleckstrin homology domain containing O1
1499	ENSBTAG00000004860	NA	NA	-4.20887	0.000202379	-4.1742	0.000294151	-5.03006	1.55e-06	NA	NA	-4.60622	0.00195797	-5.9523	1.46e-06	-5.86971	1.41e-05	SLC27A6	solute carrier family 27 member 6
1500	ENSBTAG00000004863	NA	NA	-3.39531	0.00498356	NA	NA	NA	NA	NA	NA	-3.80621	0.00524805	NA	NA	NA	NA	RIC3	RIC3 acetylcholine receptor chaperone
1501	ENSBTAG00000004872	NA	NA	-2.01953	0.00128151	-1.75896	0.0288028	-1.94397	0.00378149	NA	NA	NA	NA	NA	NA	NA	NA	MRPL20	mitochondrial ribosomal protein L20
1502	ENSBTAG00000004896	NA	NA	-2.46133	0.0424255	NA	NA	NA	NA	NA	NA	-4.88522	7.7e-06	-3.08197	0.0297526	-4.82041	1.16e-05	ABLIM3	actin binding LIM protein family member 3
1503	ENSBTAG00000004903	NA	NA	-3.09961	0.029402	-4.05385	0.000683251	-4.90218	4.66e-06	NA	NA	-7.56604	1.19e-08	-3.67354	0.0466139	NA	NA	KRT15	keratin 15
1504	ENSBTAG00000004905	NA	NA	-3.76208	0.000513319	-4.09353	0.000106709	-4.763	7.61e-07	-2.67695	0.00302917	-6.71729	1.2e-24	-5.57219	2.11e-18	-5.24129	6.19e-14	KRT19	keratin 19
1505	ENSBTAG00000004948	NA	NA	-2.48768	0.0326012	-3.25454	0.000448597	-3.65895	1.53e-05	NA	NA	-5.70156	1.62e-16	-5.74498	2.18e-19	-4.99183	1.45e-12	FAM84A	family with sequence similarity 84 member A
1506	ENSBTAG00000004952	NA	NA	-3.29216	0.0127258	-3.75972	0.00214178	-5.06432	1.21e-06	-2.38674	0.029231	-6.89921	9.85e-19	-5.99537	3.02e-18	-6.04196	7.37e-16	MFSD4	major facilitator superfamily domain containing 4A
1507	ENSBTAG00000004954	NA	NA	2.66226	6.37e-06	2.40661	0.000240751	1.94167	0.0268938	2.31188	0.0167547	NA	NA	NA	NA	2.75385	0.00328613	TOX	thymocyte selection associated high mobility group box
1508	ENSBTAG00000004976	NA	NA	-2.56453	0.00012406	-2.98902	1.22e-06	-3.38989	2.1e-09	NA	NA	-2.29936	0.0166335	-2.42808	0.00358374	NA	NA	CDCA7L	cell division cycle associated 7 like
1509	ENSBTAG00000004989	NA	NA	2.05357	0.015624	NA	NA	NA	NA	2.49386	3.18e-05	NA	NA	NA	NA	NA	NA	IRF5	interferon regulatory factor 5
1510	ENSBTAG00000004997	NA	NA	-2.56829	4.83e-05	-2.3584	0.000602757	-2.4475	0.000171432	-1.9595	0.00401737	-2.5398	8.29e-06	-2.37439	1.7e-05	-2.33776	0.00013611	CTNNAL1	catenin alpha like 1
1511	ENSBTAG00000005002	NA	NA	-1.67207	0.0423667	NA	NA	NA	NA	NA	NA	NA	NA	NA	NA	NA	NA	GALE	UDP-galactose-4-epimerase
1512	ENSBTAG00000005005	NA	NA	-4.2915	0.000125844	-4.36973	0.000116638	-5.21065	4.1e-07	-2.89509	0.00264018	-6.75328	1.56e-20	-7.42474	1.36e-28	-6.80758	1.66e-20	CSN1S2	casein alpha-S2
1513	ENSBTAG00000005057	NA	NA	-1.71952	0.00334165	NA	NA	NA	NA	NA	NA	NA	NA	NA	NA	NA	NA	C10orf84	family with sequence similarity 204 member A
1514	ENSBTAG00000005093	NA	NA	-3.09194	0.0346074	-4.19363	0.000556653	-4.204	0.00043196	NA	NA	-4.9296	2.76e-06	-4.52252	2.45e-06	-4.93718	1.98e-06	CES2	carboxylesterase 2
1515	ENSBTAG00000005108	NA	NA	-3.67807	0.0389502	-4.92177	0.00238389	-4.37061	0.00731788	NA	NA	NA	NA	NA	NA	NA	NA	SLIT2	slit guidance ligand 2
1516	ENSBTAG00000005110	NA	NA	-3.2174	1.16e-10	-3.11774	2.63e-09	-3.69113	4.74e-15	-2.17817	0.00535624	-4.06236	1.04e-12	-3.66494	1.25e-11	-3.95735	4.48e-12	CADPS2	calcium dependent secretion activator 2
1517	ENSBTAG00000005138	NA	NA	2.73344	0.00161445	2.25088	0.0422507	NA	NA	NA	NA	NA	NA	NA	NA	NA	NA	BCL9L	B cell CLL/lymphoma 9 like
1518	ENSBTAG00000005146	NA	NA	2.40694	0.017973	NA	NA	NA	NA	2.04214	0.0127196	NA	NA	NA	NA	NA	NA	NA	NA
1519	ENSBTAG00000005150	NA	NA	-2.51081	0.0180173	-2.88985	0.00218357	-2.61756	0.0100658	NA	NA	-3.05234	0.0024293	NA	NA	NA	NA	HMGB3	high mobility group box 3
1520	ENSBTAG00000005162	NA	NA	-4.02209	1.08e-05	-4.76326	1.58e-07	-4.77023	3.55e-08	NA	NA	-6.29962	5.29e-07	-5.79976	8.19e-09	-5.20158	9.42e-07	STX19	syntaxin 19
1521	ENSBTAG00000005178	NA	NA	-1.84108	0.0423228	NA	NA	NA	NA	-1.93844	0.0438056	NA	NA	NA	NA	-2.07653	0.0451151	ATR	metabolism of cobalamin associated B
1522	ENSBTAG00000005210	NA	NA	-2.44352	0.0100006	-2.52988	0.00622935	NA	NA	-1.91954	0.0320867	-2.40962	0.00115434	-2.45644	0.000218025	-2.2596	0.00485717	SNAPC5	small nuclear RNA activating complex polypeptide 5
1523	ENSBTAG00000005211	NA	NA	-1.6887	0.00545	-2.00393	2.44e-05	-2.14802	5.1e-07	NA	NA	NA	NA	NA	NA	NA	NA	RPL4	ribosomal protein L4
1524	ENSBTAG00000005246	NA	NA	1.93717	0.0480545	NA	NA	NA	NA	2.13578	7.62e-05	NA	NA	NA	NA	NA	NA	DIP2B	disco interacting protein 2 homolog B
1525	ENSBTAG00000005287	NA	NA	5.08302	0.00848944	4.93742	0.0135072	4.79444	0.0196803	NA	NA	NA	NA	NA	NA	NA	NA	CYP7A1	cytochrome P450, family 7, subfamily A, polypeptide 1
1526	ENSBTAG00000005294	NA	NA	-3.34721	0.0111167	-4.45924	0.000193362	-3.3801	0.00948718	-3.48776	0.00848726	-6.17679	5.76e-05	-4.70731	8.71e-05	-3.70986	0.00956923	NA	NA
1527	ENSBTAG00000005304	NA	NA	-1.93495	0.0200774	-1.9097	0.0272792	-2.00092	0.0126241	NA	NA	NA	NA	NA	NA	NA	NA	SRM	spermidine synthase
1528	ENSBTAG00000005315	NA	NA	-1.74111	0.0031878	-2.07339	1.08e-05	-2.19261	3.52e-07	NA	NA	NA	NA	NA	NA	NA	NA	NA	NA
1529	ENSBTAG00000005344	NA	NA	-1.74742	0.0140189	NA	NA	NA	NA	NA	NA	NA	NA	NA	NA	NA	NA	GNPNAT1	glucosamine-phosphate N-acetyltransferase 1
1530	ENSBTAG00000005351	NA	NA	-1.90678	0.0140674	NA	NA	NA	NA	NA	NA	NA	NA	NA	NA	NA	NA	RFXAP	regulatory factor X associated protein
1531	ENSBTAG00000005356	NA	NA	-3.11233	0.000702399	-3.38926	0.000126976	-3.9387	8.36e-07	NA	NA	-4.18355	2.15e-08	-2.98394	0.000418198	-3.47791	2.17e-05	ST5	suppression of tumorigenicity 5
1532	ENSBTAG00000005373	NA	NA	-2.66604	2.47e-11	-2.57775	1.3e-09	-2.72728	4.03e-12	NA	NA	-2.58701	6.28e-05	-2.39306	0.000246634	-2.60757	5.59e-05	TPM1	tropomyosin 1
1533	ENSBTAG00000005380	NA	NA	-1.82513	4.82e-05	-1.90607	1.06e-05	-1.6413	0.00262493	NA	NA	NA	NA	NA	NA	NA	NA	MOCS2	molybdenum cofactor synthesis 2
1534	ENSBTAG00000005501	NA	NA	-3.27173	0.000607944	-3.73846	3.32e-05	-3.99136	2.58e-06	NA	NA	-4.82565	1.04e-09	-4.50043	7.19e-10	-4.02074	1.06e-06	NA	NA
1535	ENSBTAG00000005530	NA	NA	-2.52059	0.0245163	-3.00536	0.00188891	-3.51484	4.23e-05	-1.9677	0.0483973	-3.84208	1.35e-09	-3.63459	5.34e-10	-4.65409	5.45e-14	GNMT	glycine N-methyltransferase
1536	ENSBTAG00000005574	NA	NA	-2.36642	0.0393162	-2.9973	0.00110203	NA	NA	NA	NA	NA	NA	NA	NA	NA	NA	gpIII	clusterin
1537	ENSBTAG00000005577	NA	NA	-2.46751	0.000278897	-2.3336	0.00133013	-2.58143	6.84e-05	-2.26802	0.00770091	-2.33076	0.0151286	NA	NA	NA	NA	RNASEH2C	ribonuclease H2 subunit C
1538	ENSBTAG00000005678	NA	NA	-1.73968	0.0245053	-1.75756	0.0234499	-2.18212	6.97e-05	NA	NA	-2.54506	0.000809712	-2.49216	0.000585589	-2.53491	0.00102382	AACS	acetoacetyl-CoA synthetase
1539	ENSBTAG00000005691	NA	NA	-3.02033	0.00575849	-3.72741	0.000148367	-3.08522	0.00423839	NA	NA	-4.60246	1.11e-05	-4.18687	2.1e-05	-3.13527	0.0178869	BFGF	fibroblast growth factor 2
1540	ENSBTAG00000005699	NA	NA	-2.20229	0.0102128	-2.61888	0.000318895	-2.93114	6.98e-06	NA	NA	NA	NA	NA	NA	NA	NA	SCML4	Scm polycomb group protein like 4
1541	ENSBTAG00000005738	NA	NA	-2.4597	0.020334	-2.30861	0.0497276	NA	NA	NA	NA	-3.3868	0.000663519	-2.91506	0.00610503	-2.76285	0.0258159	ATP8B1	ATPase phospholipid transporting 8B1
1542	ENSBTAG00000005754	NA	NA	-3.1083	7.52e-11	-2.58213	1.77e-06	-2.54579	1.21e-06	NA	NA	NA	NA	NA	NA	NA	NA	PPM1K	protein phosphatase, Mg2+/Mn2+ dependent 1K
1543	ENSBTAG00000005761	NA	NA	2.75684	0.00102158	NA	NA	2.22658	0.0453127	4.26485	1.81e-07	NA	NA	NA	NA	NA	NA	DEDD2	death effector domain containing 2
1544	ENSBTAG00000005843	NA	NA	-2.28662	4.46e-06	-2.14863	7.31e-05	-1.68769	0.0363677	NA	NA	NA	NA	NA	NA	NA	NA	REXO2	RNA exonuclease 2
1545	ENSBTAG00000005859	NA	NA	-4.17266	0.000327672	-4.49487	8.71e-05	-5.53475	8.42e-08	-2.96835	0.00542625	-8.441	1.18e-27	-7.48283	4.98e-24	-7.34795	3.41e-20	a-LACTA	lactalbumin alpha
1546	ENSBTAG00000005913	NA	NA	2.1607	0.00745477	2.01028	0.0292092	NA	NA	NA	NA	NA	NA	NA	NA	NA	NA	PATL1	PAT1 homolog 1, processing body mRNA decay factor
1547	ENSBTAG00000005932	NA	NA	-3.67755	0.0020932	-3.93933	0.000709931	-4.74421	8.45e-06	NA	NA	-5.41989	3.18e-06	-3.87851	0.000110289	-4.40017	4.46e-05	FAM184B	family with sequence similarity 184 member B
1548	ENSBTAG00000005954	NA	NA	-5.13162	0.0152481	NA	NA	NA	NA	NA	NA	NA	NA	NA	NA	NA	NA	C10H15orf43	telomere repeat binding bouquet formation protein 2
1549	ENSBTAG00000005976	NA	NA	-1.58628	0.0182685	-1.69942	0.00375866	-1.87418	0.000126614	NA	NA	NA	NA	-2.07714	0.00820948	NA	NA	HSD17B7	hydroxysteroid 17-beta dehydrogenase 7
1550	ENSBTAG00000005980	NA	NA	1.63979	0.0136823	NA	NA	NA	NA	NA	NA	NA	NA	NA	NA	NA	NA	RREB1	ras responsive element binding protein 1
1551	ENSBTAG00000006001	NA	NA	-3.40314	0.000586358	-3.90594	2.96e-05	-4.62911	5.28e-08	NA	NA	-5.53444	1.41e-17	-4.27308	1.45e-11	-4.81436	3.37e-13	STAP2	signal transducing adaptor family member 2
1552	ENSBTAG00000006035	NA	NA	-3.92933	0.00015513	-5.10865	2.15e-06	-4.55691	3.32e-06	NA	NA	-4.69498	0.000241542	-3.91358	0.000148027	-3.9991	0.000553415	PPP1R1B	protein phosphatase 1 regulatory inhibitor subunit 1B
1553	ENSBTAG00000006071	NA	NA	-2.29808	0.00064133	-2.54237	4.6e-05	-2.77102	1.08e-06	NA	NA	-3.1881	2.64e-10	-2.72454	1.84e-07	-2.78842	5.36e-07	CTTN	cortactin
1554	ENSBTAG00000006081	NA	NA	-4.45779	0.00341758	NA	NA	-3.7058	0.0134472	NA	NA	NA	NA	NA	NA	NA	NA	PPM1J	protein phosphatase, Mg2+/Mn2+ dependent 1J
1555	ENSBTAG00000006143	NA	NA	-2.11618	0.0480545	-2.67445	0.00115975	-3.44615	3.83e-07	NA	NA	NA	NA	NA	NA	NA	NA	CREB3L1	cAMP responsive element binding protein 3 like 1
1556	ENSBTAG00000006161	NA	NA	-2.75066	0.0287283	-2.78444	0.0281011	-2.849	0.0223222	NA	NA	-4.49259	4.94e-07	-4.5537	3.22e-08	-4.43352	9.24e-07	HGFR	MET proto-oncogene, receptor tyrosine kinase
1557	ENSBTAG00000006263	NA	NA	-3.61357	0.0217759	-3.86558	0.0114678	-5.05158	9.74e-05	NA	NA	-6.55333	8.22e-16	-7.219	5.07e-22	-6.60036	7.13e-16	GP2	glycoprotein 2
1558	ENSBTAG00000006320	NA	NA	-2.20515	0.00171753	NA	NA	NA	NA	NA	NA	NA	NA	NA	NA	NA	NA	BCKAD-E2	dihydrolipoamide branched chain transacylase E2
1559	ENSBTAG00000006355	NA	NA	-3.70564	0.00423968	-4.17061	0.000693006	-5.17422	2.38e-06	-2.68747	0.0152056	-7.38291	2.6e-17	-6.77369	1.26e-18	-6.15398	1.17e-13	SLC30A2	solute carrier family 30 member 2
1560	ENSBTAG00000006367	NA	NA	-2.77355	0.0218518	-3.1859	0.00344848	-3.28482	0.00197116	NA	NA	-6.10344	3.48e-14	-4.1409	1.59e-06	-4.62015	1.84e-07	CTGF	connective tissue growth factor
1561	ENSBTAG00000006374	NA	NA	-2.03765	0.00670125	-1.95632	0.0161424	-1.85924	0.0396028	NA	NA	NA	NA	NA	NA	NA	NA	NOLA2	NHP2 ribonucleoprotein
1562	ENSBTAG00000006392	NA	NA	-2.53501	2.87e-05	-2.38576	0.000187288	-2.2446	0.000744367	NA	NA	-2.17814	0.0169001	NA	NA	-2.13824	0.0249221	TTC7B	tetratricopeptide repeat domain 7B
1563	ENSBTAG00000006398	NA	NA	-3.2294	2.97e-06	-3.21906	4.29e-06	-3.29128	7.72e-07	NA	NA	-3.1516	2.13e-05	-2.70681	0.000317209	-2.83084	0.000347231	NA	NA
1564	ENSBTAG00000006490	NA	NA	2.74862	0.00473089	NA	NA	NA	NA	NA	NA	NA	NA	NA	NA	NA	NA	BOLA-DOA	major histocompatibility complex, class II, DO alpha
1565	ENSBTAG00000006492	NA	NA	-1.74249	0.00671502	NA	NA	NA	NA	NA	NA	NA	NA	NA	NA	NA	NA	PI4K2B	phosphatidylinositol 4-kinase type 2 beta
1566	ENSBTAG00000006507	NA	NA	-4.1907	0.0065229	NA	NA	NA	NA	NA	NA	-4.52117	0.00828702	-5.96652	0.000263347	-6.3537	0.000409994	ADAMTS3	ADAM metallopeptidase with thrombospondin type 1 motif 3
1567	ENSBTAG00000006520	NA	NA	-3.82002	0.00848571	NA	NA	NA	NA	NA	NA	NA	NA	NA	NA	NA	NA	MYO15A	myosin XVA
1568	ENSBTAG00000006538	NA	NA	-3.58612	0.00157169	-4.16014	9.69e-05	-5.3894	1.45e-08	NA	NA	-6.94871	1.16e-20	-6.54747	8.57e-22	-6.93212	1.12e-20	PTHrP	parathyroid hormone like hormone
1569	ENSBTAG00000006548	NA	NA	-1.77974	0.012157	NA	NA	NA	NA	NA	NA	NA	NA	NA	NA	NA	NA	MCCC1	methylcrotonoyl-CoA carboxylase 1
1570	ENSBTAG00000006563	NA	NA	-3.5773	0.000163012	-3.94324	1.89e-05	-4.94997	3.54e-09	-2.28206	0.0338633	-5.79505	1.62e-16	-5.48865	2.31e-17	-5.62856	9.67e-16	KBTBD5	kelch like family member 40
1571	ENSBTAG00000006567	NA	NA	-3.51778	0.00590517	-4.2008	0.000339117	-5.10966	1.46e-06	NA	NA	-6.14451	1.11e-13	-5.92641	2.5e-15	-6.69968	1.3e-15	VIPR1	vasoactive intestinal peptide receptor 1
1572	ENSBTAG00000006618	NA	NA	-2.64699	0.0131796	-2.8943	0.00369988	-3.17846	0.000556632	NA	NA	NA	NA	NA	NA	NA	NA	HLF	HLF, PAR bZIP transcription factor
1573	ENSBTAG00000006643	NA	NA	-3.01323	0.00423968	-3.47133	0.000349091	-4.05584	3.69e-06	NA	NA	-4.66716	4.34e-11	-3.32545	4.04e-06	-3.54462	3.03e-06	C6H4orf19	chromosome 6 C4orf19 homolog
1574	ENSBTAG00000006661	NA	NA	-1.61723	0.013911	-1.57927	0.0250936	-1.52949	0.0497683	NA	NA	NA	NA	NA	NA	NA	NA	RALA	RAS like proto-oncogene A
1575	ENSBTAG00000006686	NA	NA	-3.45735	0.0366526	-5.73377	0.000728984	NA	NA	NA	NA	-5.43002	0.00792423	-3.70194	0.048403	NA	NA	NPNT	nephronectin
1576	ENSBTAG00000006689	NA	NA	-4.15915	0.000134446	-3.8599	0.000745353	-5.39876	5.28e-08	NA	NA	-6.90259	4.21e-11	-5.85741	8.94e-11	-5.76823	5.04e-09	TECTB	tectorin beta
1577	ENSBTAG00000006738	NA	NA	-2.94635	0.0206851	-3.19204	0.00823865	-4.23013	2.16e-05	NA	NA	-4.91713	6.87e-10	-4.17196	9.88e-08	-3.32075	0.000703775	GPR68	G protein-coupled receptor 68
1578	ENSBTAG00000006745	NA	NA	-3.95846	0.00186127	-4.16076	0.000934427	-4.8849	2.06e-05	-2.34765	0.0379524	-4.63518	5.24e-09	-5.75567	6.8e-16	-6.37384	1.3e-15	FGG	fibrinogen gamma chain
1579	ENSBTAG00000006747	NA	NA	-2.23031	0.0261526	-2.87903	0.000285528	-2.69413	0.00104459	NA	NA	-2.93197	0.0073711	NA	NA	NA	NA	LTBP3	latent transforming growth factor beta binding protein 3
1580	ENSBTAG00000006776	NA	NA	1.50426	0.0459684	NA	NA	NA	NA	NA	NA	NA	NA	NA	NA	NA	NA	NA	NA
1581	ENSBTAG00000006821	NA	NA	-2.08812	0.0100394	NA	NA	NA	NA	NA	NA	NA	NA	NA	NA	NA	NA	PECR	peroxisomal trans-2-enoyl-CoA reductase
1582	ENSBTAG00000006846	NA	NA	2.20284	0.00550457	1.96496	0.0421814	NA	NA	NA	NA	NA	NA	NA	NA	NA	NA	LGALS9	galectin 9
1583	ENSBTAG00000006848	NA	NA	2.46329	0.00549516	NA	NA	NA	NA	3.02668	0.00045015	NA	NA	NA	NA	NA	NA	DHX34	DExH-box helicase 34
1584	ENSBTAG00000006852	NA	NA	-2.2628	0.0035753	-1.96906	0.0353035	-2.04456	0.0204818	NA	NA	NA	NA	NA	NA	NA	NA	ACYP2	acylphosphatase 2
1585	ENSBTAG00000006955	NA	NA	1.67864	0.0267466	NA	NA	NA	NA	1.99337	0.00652191	NA	NA	NA	NA	NA	NA	CPNE1	copine 1
1586	ENSBTAG00000006966	NA	NA	2.01576	0.0259055	NA	NA	NA	NA	NA	NA	NA	NA	NA	NA	NA	NA	NRM	nurim
1587	ENSBTAG00000006988	NA	NA	-2.97148	0.00297516	NA	NA	NA	NA	NA	NA	-3.53796	0.00264561	NA	NA	NA	NA	C11H2orf65	meiosis 1 associated protein
1588	ENSBTAG00000007000	NA	NA	-3.00684	0.00071941	-2.61874	0.00740893	-2.64214	0.00623964	-2.41592	0.0353519	NA	NA	NA	NA	-2.58533	0.0384918	ENOSF1	enolase superfamily member 1
1589	ENSBTAG00000007013	NA	NA	-3.59314	1.32e-05	-4.01659	6.79e-07	-4.36419	9.52e-09	NA	NA	-5.43601	9.07e-17	-4.70958	4.27e-14	-4.83997	4.73e-13	TOM1L1	target of myb1 like 1 membrane trafficking protein
1590	ENSBTAG00000007071	NA	NA	-2.29417	0.0269745	-2.80707	0.00101703	-2.81717	0.000853606	NA	NA	-4.16899	8.55e-09	-3.9475	8.68e-09	-2.47784	0.0265231	RAI14	retinoic acid induced 14
1591	ENSBTAG00000007103	NA	NA	1.79532	0.0409403	NA	NA	NA	NA	NA	NA	NA	NA	NA	NA	NA	NA	ITGAL	integrin subunit alpha L
1592	ENSBTAG00000007141	NA	NA	-3.97078	0.00394052	-4.92796	0.000142573	-4.82963	0.000128951	NA	NA	-7.4694	2.03e-06	-6.09476	3.7e-07	-5.04627	2.32e-05	GULP1	GULP PTB domain containing engulfment adaptor 1
1593	ENSBTAG00000007147	NA	NA	-2.61269	0.000977554	-2.93825	6.68e-05	-3.62002	1.74e-08	NA	NA	-4.75129	1.93e-16	-4.3703	1.76e-15	-4.32824	3.6e-13	CUEDC1	CUE domain containing 1
1594	ENSBTAG00000007338	NA	NA	2.41955	0.000817969	1.96602	0.0444345	NA	NA	2.7382	3.48e-05	NA	NA	NA	NA	NA	NA	dap12	TYRO protein tyrosine kinase binding protein
1595	ENSBTAG00000007344	NA	NA	4.68087	0.0243348	NA	NA	4.81512	0.0202418	NA	NA	NA	NA	NA	NA	NA	NA	FRMD7	FERM domain containing 7
1596	ENSBTAG00000007363	NA	NA	-1.98529	4.58e-05	-1.70514	0.00610215	-1.5947	0.029206	NA	NA	NA	NA	NA	NA	NA	NA	LSM3	LSM3 homolog, U6 small nuclear RNA and mRNA degradation associated
1597	ENSBTAG00000007429	NA	NA	-2.63514	0.0329138	-3.21128	0.00216894	-3.66664	0.000104334	NA	NA	-5.68124	1.07e-11	-5.37445	7.17e-12	-5.36965	2.58e-10	SPNS2	sphingolipid transporter 2
1598	ENSBTAG00000007450	NA	NA	2.37223	0.0211364	2.29056	0.0383154	NA	NA	NA	NA	NA	NA	NA	NA	NA	NA	C2	complement C2
1599	ENSBTAG00000007485	NA	NA	-3.31848	4.03e-06	-3.59315	4.85e-07	-3.73922	3.16e-08	NA	NA	-3.2508	0.000346554	-2.90477	0.00180227	-3.09669	0.00114177	GRHL1	grainyhead like transcription factor 1
1600	ENSBTAG00000007508	NA	NA	-1.7161	0.0234874	NA	NA	NA	NA	NA	NA	NA	NA	NA	NA	NA	NA	SRBD1	S1 RNA binding domain 1
1601	ENSBTAG00000007510	NA	NA	-2.66479	0.000114864	-2.84671	2.22e-05	-2.94552	3.61e-06	NA	NA	-2.92475	7.27e-06	-2.45779	0.000541597	-2.82261	2.82e-05	PXMP2	peroxisomal membrane protein 2
1602	ENSBTAG00000007523	NA	NA	3.24227	0.00803727	2.97558	0.0281735	NA	NA	2.94266	2.15e-06	NA	NA	NA	NA	NA	NA	STX4	syntaxin 4
1603	ENSBTAG00000007596	NA	NA	-2.29991	0.0256849	-3.03923	0.000217245	-2.7557	0.00131213	NA	NA	NA	NA	NA	NA	NA	NA	GEM	GTP binding protein overexpressed in skeletal muscle
1604	ENSBTAG00000007622	NA	NA	2.45191	0.000928662	2.10886	0.0203749	2.09213	0.0242936	NA	NA	2.15339	0.0218778	NA	NA	NA	NA	CATD	cathepsin D
1605	ENSBTAG00000007630	NA	NA	-1.61597	0.0362163	NA	NA	NA	NA	NA	NA	NA	NA	NA	NA	NA	NA	RNF170	ring finger protein 170
1606	ENSBTAG00000007632	NA	NA	-2.04784	0.00869169	NA	NA	NA	NA	NA	NA	NA	NA	NA	NA	NA	NA	FAM151B	family with sequence similarity 151 member B
1607	ENSBTAG00000007651	NA	NA	-2.28275	0.0217985	-3.4082	9.93e-06	-2.61242	0.00235088	NA	NA	-3.3425	0.0164682	-3.23695	0.015448	-3.51565	0.00952218	TARSL2	threonyl-tRNA synthetase like 2
1608	ENSBTAG00000007652	NA	NA	-3.83354	3.38e-05	-4.1528	5.51e-06	-4.24802	1.2e-06	-2.78949	0.00976399	-6.02208	2.52e-11	-5.71335	1.61e-12	-4.64086	2.97e-07	RFTN2	raftlin family member 2
1609	ENSBTAG00000007681	NA	NA	-2.95657	1.4e-08	-2.47426	3.22e-05	-2.35768	0.000101123	NA	NA	NA	NA	NA	NA	NA	NA	DHFR	dihydrofolate reductase
1610	ENSBTAG00000007695	NA	NA	-4.08574	0.000615932	-4.29477	0.000285528	-5.2693	7.02e-07	-2.79606	0.00457364	-6.71754	1.19e-20	-7.31191	2.78e-28	-7.0411	3.05e-22	CSN1	casein alpha s1
1611	ENSBTAG00000007705	NA	NA	-2.91886	0.0344843	NA	NA	-3.53959	0.00302638	NA	NA	-4.54455	9.35e-06	-5.39785	3.47e-09	-5.0865	3.85e-07	COLEC12	collectin subfamily member 12
1612	ENSBTAG00000007835	NA	NA	-2.85924	0.00141767	-3.17287	0.000173693	-3.06512	0.000279095	-2.40907	0.00879192	-3.19001	0.000111333	NA	NA	-2.32317	0.035494	GPT	glutamic--pyruvic transaminase
1613	ENSBTAG00000007836	NA	NA	-1.62534	0.0309677	-2.16173	1.02e-05	-2.91718	1.43e-14	NA	NA	NA	NA	NA	NA	NA	NA	PP	pyrophosphatase (inorganic) 1
1614	ENSBTAG00000007870	NA	NA	-3.06427	0.000678626	NA	NA	NA	NA	NA	NA	NA	NA	NA	NA	NA	NA	FKBP14	FK506 binding protein 14
1615	ENSBTAG00000008009	NA	NA	3.81453	0.0472116	NA	NA	NA	NA	NA	NA	NA	NA	NA	NA	NA	NA	mitoPLD	phospholipase D family member 6
1616	ENSBTAG00000008010	NA	NA	2.27072	0.000331984	1.97884	0.01022	1.86019	0.0329033	2.03314	0.0122168	NA	NA	NA	NA	NA	NA	FLCN	folliculin
1617	ENSBTAG00000008013	NA	NA	-3.52247	0.00297042	-4.31674	8.09e-05	-4.53469	1.48e-05	NA	NA	-4.36914	6.52e-06	-3.57159	7.87e-05	-3.429	0.00072427	LRRC2	leucine rich repeat containing 2
1618	ENSBTAG00000008023	NA	NA	-3.4025	0.000396936	-4.5925	1.9e-07	-4.9574	4.68e-09	NA	NA	-4.41819	2.23e-08	-3.60367	1.33e-06	-3.52904	1.83e-05	RHBDL2	rhomboid like 2
1619	ENSBTAG00000008024	NA	NA	-1.65263	0.0158258	-1.5741	0.0455456	NA	NA	NA	NA	NA	NA	NA	NA	NA	NA	UCHL3	ubiquitin C-terminal hydrolase L3
1620	ENSBTAG00000008079	NA	NA	-1.77738	0.0131442	-1.85426	0.00580799	-1.88299	0.00405368	NA	NA	NA	NA	NA	NA	NA	NA	NRBP2	nuclear receptor binding protein 2
1621	ENSBTAG00000008091	NA	NA	-3.40738	0.00142604	-3.60887	0.000574866	-3.94762	5.31e-05	-2.47522	0.0105006	-4.53201	6.04e-10	-4.09201	6.11e-09	-4.11506	6.48e-08	MTO	selenium binding protein 1
1622	ENSBTAG00000008099	NA	NA	2.79328	0.000160172	2.95867	4.4e-05	2.62158	0.000888552	NA	NA	2.58889	0.00471266	NA	NA	NA	NA	CCR5	C-C motif chemokine receptor 5
1623	ENSBTAG00000008103	NA	NA	-3.32952	3.07e-06	-3.16863	2.44e-05	-2.9988	8.02e-05	NA	NA	-3.57784	8.44e-08	-2.86936	7.7e-05	-2.2675	0.0322575	ALDH1	aldehyde dehydrogenase 1 family member A1
1624	ENSBTAG00000008224	NA	NA	-1.4848	0.0187814	-1.52114	0.0112437	-1.52676	0.0104344	NA	NA	NA	NA	NA	NA	NA	NA	PAIP2	poly(A) binding protein interacting protein 2
1625	ENSBTAG00000008280	NA	NA	-3.33214	0.0340097	-3.64788	0.0135072	NA	NA	NA	NA	-4.51138	0.0151286	-6.45178	9.55e-05	-3.92906	0.0331863	HNF4G	hepatocyte nuclear factor 4 gamma
1626	ENSBTAG00000008309	NA	NA	1.82303	0.0012534	1.79692	0.00232345	NA	NA	NA	NA	NA	NA	NA	NA	NA	NA	ATP13A2	ATPase cation transporting 13A2
1627	ENSBTAG00000008313	NA	NA	-2.26229	0.00085196	-2.7778	2.1e-06	-3.11	5.99e-09	NA	NA	-2.77961	2.04e-05	-2.3639	0.000826161	-2.50456	0.000508166	KLF15	Kruppel like factor 15
1628	ENSBTAG00000008372	NA	NA	-1.76899	0.0193085	NA	NA	NA	NA	NA	NA	NA	NA	NA	NA	NA	NA	PEX11B	peroxisomal biogenesis factor 11 beta
1629	ENSBTAG00000008410	NA	NA	-2.85882	0.0410555	-3.86574	0.000693006	-4.19243	0.000101619	NA	NA	-5.15536	2.64e-10	-5.27866	4.24e-13	-4.76758	1.22e-09	OVOL2	ovo like zinc finger 2
1630	ENSBTAG00000008434	NA	NA	-3.7441	2.37e-05	-3.89182	1.26e-05	-4.88756	1.41e-09	-2.50249	0.0235582	-6.01321	1.92e-15	-4.94258	1.44e-11	-5.49614	9e-13	GCAT	glycine C-acetyltransferase
1631	ENSBTAG00000008493	NA	NA	-2.87382	0.00421108	-3.5249	7.31e-05	-3.98546	1.01e-06	NA	NA	NA	NA	NA	NA	NA	NA	AQP3	aquaporin 3
1632	ENSBTAG00000008494	NA	NA	-3.275	0.00651436	-3.65457	0.00129385	-4.92837	4.35e-07	NA	NA	-6.71411	1.59e-17	-6.6694	7.54e-22	-6.00702	1.54e-16	PRP2	transmembrane protein 171
1633	ENSBTAG00000008509	NA	NA	-4.12374	0.000686164	-4.11879	0.000838269	-5.30091	1.08e-06	NA	NA	-7.34188	1.9e-15	-6.98682	1.5e-17	-6.47935	1.74e-13	SLC38A3	solute carrier family 38 member 3
1634	ENSBTAG00000008548	NA	NA	-2.02418	0.00102422	NA	NA	NA	NA	NA	NA	NA	NA	NA	NA	NA	NA	FAM98A	family with sequence similarity 98 member A
1635	ENSBTAG00000008553	NA	NA	-3.15253	0.00694616	-3.38168	0.00273218	-4.47152	2.58e-06	NA	NA	-5.57535	2.31e-12	-4.58883	2.54e-09	-5.15478	1.57e-10	B4GALNT3	beta-1,4-N-acetyl-galactosaminyltransferase 3
1636	ENSBTAG00000008596	NA	NA	-2.89374	0.00884909	-3.21798	0.00184788	-3.24692	0.00143917	NA	NA	-5.41502	6.92e-09	-4.8215	3.54e-08	-4.53309	3.06e-06	PRICKLE1	prickle planar cell polarity protein 1
1637	ENSBTAG00000008612	NA	NA	4.36551	9.61e-07	4.05146	1.81e-05	2.70326	0.0364692	NA	NA	NA	NA	NA	NA	NA	NA	C1R	complement C1r
1638	ENSBTAG00000008649	NA	NA	1.96224	0.0139102	NA	NA	NA	NA	NA	NA	NA	NA	NA	NA	NA	NA	ETV3	ETS variant 3
1639	ENSBTAG00000008654	NA	NA	-2.2784	0.00654879	-2.69807	0.000194199	-2.85639	2.38e-05	NA	NA	-2.6011	0.000176866	-2.49066	0.000205792	-2.89482	5.16e-06	HOOK2	hook microtubule tethering protein 2
1640	ENSBTAG00000008674	NA	NA	-2.12412	0.000165311	-1.95376	0.00211718	-1.83226	0.00938759	NA	NA	NA	NA	NA	NA	NA	NA	FAM136A	family with sequence similarity 136 member A
1641	ENSBTAG00000008732	NA	NA	2.71986	0.004526	2.98955	0.000905767	2.52487	0.0179632	NA	NA	NA	NA	NA	NA	NA	NA	ZC3H12C	zinc finger CCCH-type containing 12C
1642	ENSBTAG00000008747	NA	NA	-2.41931	0.000263015	-2.15172	0.00502092	-2.25209	0.00184465	-2.06899	0.0331708	-2.55659	0.0027285	NA	NA	NA	NA	DCXR	dicarbonyl/L-xylulose reductase
1643	ENSBTAG00000008756	NA	NA	-2.24965	0.0367848	-2.64655	0.00352835	-3.14763	5.01e-05	NA	NA	-4.31376	3.32e-14	-3.68264	4.46e-11	-3.8039	1.83e-10	ELF3	E74 like ETS transcription factor 3
1644	ENSBTAG00000008765	NA	NA	-2.09461	0.0122585	-2.15123	0.00847089	NA	NA	NA	NA	NA	NA	NA	NA	NA	NA	C11H2orf7	protease associated domain containing 1
1645	ENSBTAG00000008793	NA	NA	-3.71949	0.003757	-3.60103	0.00709326	-4.77334	2.07e-05	-3.33454	0.00842256	-5.96313	2.16e-08	-7.2675	2.35e-14	-6.01544	1.76e-08	RNS1	ribonuclease, RNase A family, 1 (pancreatic)
1646	ENSBTAG00000008816	NA	NA	-3.54306	0.000341598	-4.00441	2.4e-05	-4.26216	1.92e-06	-2.29782	0.0331571	-5.43689	3.81e-15	-5.08548	6.29e-15	-4.58913	2.81e-10	TRIM2	tripartite motif containing 2
1647	ENSBTAG00000008826	NA	NA	-2.83445	8.79e-05	-2.84215	7.84e-05	-2.47599	0.00154777	NA	NA	NA	NA	NA	NA	NA	NA	RBBP9	RB binding protein 9, serine hydrolase
1648	ENSBTAG00000008858	NA	NA	-2.94659	0.0454484	-3.1138	0.0279033	-3.35607	0.0117608	NA	NA	-4.91202	7.21e-08	-4.93412	1.7e-09	-4.27234	2.83e-06	ARHGAP8	Rho GTPase activating protein 8
1649	ENSBTAG00000008884	NA	NA	-1.85581	0.0222714	NA	NA	NA	NA	NA	NA	NA	NA	NA	NA	NA	NA	MAPRE3	microtubule associated protein RP/EB family member 3
1650	ENSBTAG00000008935	NA	NA	-1.60082	0.013151	-1.81997	0.000387231	-1.77454	0.000802132	NA	NA	NA	NA	NA	NA	-1.65041	0.00833887	PFDN5	prefoldin subunit 5
1651	ENSBTAG00000009042	NA	NA	1.63568	0.0128373	NA	NA	NA	NA	NA	NA	NA	NA	NA	NA	NA	NA	ATXN7L2	ataxin 7 like 2
1652	ENSBTAG00000009058	NA	NA	-2.83192	0.0129023	-2.62333	0.0327254	NA	NA	NA	NA	NA	NA	NA	NA	NA	NA	TMEM177	transmembrane protein 177
1653	ENSBTAG00000009080	NA	NA	-2.17298	0.0339697	-2.49488	0.00441443	-2.24931	0.0250562	NA	NA	-3.81929	2.3e-07	-3.44524	2.05e-06	-3.47371	9.37e-06	ITGB6	integrin subunit beta 6
1654	ENSBTAG00000009104	NA	NA	-1.68766	0.000491286	-1.50718	0.0183131	-1.50262	0.0206244	NA	NA	NA	NA	NA	NA	NA	NA	SERP1	stress associated endoplasmic reticulum protein 1
1655	ENSBTAG00000009125	NA	NA	-2.79185	0.0398973	-3.51054	0.00202046	-3.58799	0.001268	NA	NA	-5.13831	1.09e-08	NA	NA	NA	NA	NA	NA
1656	ENSBTAG00000009127	NA	NA	-2.39969	1.39e-05	-2.52797	3.2e-06	-2.61763	2.83e-07	NA	NA	NA	NA	NA	NA	NA	NA	TSPYL4	TSPY like 4
1657	ENSBTAG00000009145	NA	NA	-3.92786	0.0010105	-3.9071	0.00134416	-5.16959	8.8e-07	-2.31678	0.0152905	-6.41584	1.01e-23	-6.33952	2.51e-27	-6.06832	1.87e-21	SLC7A4	solute carrier family 7 member 4
1658	ENSBTAG00000009155	NA	NA	-3.97852	0.00803727	-3.59238	0.0254936	-5.41578	6.64e-05	-3.40071	0.0331708	-5.62543	0.000654637	-4.93594	0.000414977	-5.25793	0.000774215	SCN5A	sodium voltage-gated channel alpha subunit 5
1659	ENSBTAG00000009172	NA	NA	-2.59843	0.00258596	-2.68965	0.00149223	-2.99453	9.18e-05	NA	NA	-3.05536	0.00198443	-2.48673	0.034663	-2.81334	0.00964455	BCAT2	branched chain amino acid transaminase 2
1660	ENSBTAG00000009174	NA	NA	-2.53109	0.0106382	-2.33335	0.0326206	-2.43791	0.0187446	NA	NA	NA	NA	NA	NA	NA	NA	SDR3	hydroxysteroid 17-beta dehydrogenase 14
1661	ENSBTAG00000009191	NA	NA	-3.75997	0.000278426	-3.45992	0.00123581	-3.78275	0.000171228	NA	NA	-5.14773	1.9e-08	-4.52615	6.61e-09	-4.94085	1.75e-08	TUSC3	tumor suppressor candidate 3
1662	ENSBTAG00000009194	NA	NA	-3.42098	0.000840057	-3.61832	0.000318895	-4.78244	5.36e-08	NA	NA	-4.82081	2.07e-13	-4.34605	7.2e-13	-4.4105	1.88e-11	OSBPL10	oxysterol binding protein like 10
1663	ENSBTAG00000009207	NA	NA	2.39216	0.0367241	NA	NA	NA	NA	3.34517	9.15e-08	NA	NA	NA	NA	NA	NA	MLL5	lysine methyltransferase 2E
1664	ENSBTAG00000009209	NA	NA	-3.0954	0.00221398	-3.98569	1e-05	-4.30043	3.89e-07	NA	NA	-5.6881	1.04e-08	-4.90654	4.47e-08	-4.76639	1.33e-06	BEND5	BEN domain containing 5
1665	ENSBTAG00000009238	NA	NA	-3.85253	0.00690438	-3.20114	0.03382	-3.5761	0.0111128	NA	NA	-7.76704	6.74e-07	-4.46199	8.79e-05	-3.98083	0.00184136	HOXC6	homeobox C6
1666	ENSBTAG00000009246	NA	NA	-1.66113	0.0414244	NA	NA	NA	NA	NA	NA	NA	NA	NA	NA	NA	NA	DPY30	dpy-30, histone methyltransferase complex regulatory subunit
1667	ENSBTAG00000009290	NA	NA	-2.64996	0.000293267	NA	NA	NA	NA	NA	NA	NA	NA	NA	NA	NA	NA	FAM161A	FAM161A, centrosomal protein
1668	ENSBTAG00000009304	NA	NA	-1.70398	0.0143669	NA	NA	NA	NA	NA	NA	NA	NA	NA	NA	NA	NA	TFAR19	programmed cell death 5
1669	ENSBTAG00000009351	NA	NA	-1.73204	0.0061	-1.61288	0.032786	NA	NA	NA	NA	NA	NA	NA	NA	NA	NA	ATXN10	ataxin 10
1670	ENSBTAG00000009374	NA	NA	-1.97742	0.00641318	NA	NA	NA	NA	-2.05339	0.027295	NA	NA	NA	NA	NA	NA	PARP2	poly(ADP-ribose) polymerase 2
1671	ENSBTAG00000009496	NA	NA	2.50332	0.00178626	NA	NA	NA	NA	2.05409	0.00212926	NA	NA	NA	NA	NA	NA	STAT5A/MGF	signal transducer and activator of transcription 5A
1672	ENSBTAG00000009552	NA	NA	2.2893	0.00341758	2.41992	0.00124729	2.12144	0.0169567	2.30947	0.000189303	NA	NA	NA	NA	NA	NA	PMCA	ATPase plasma membrane Ca2+ transporting 1
1673	ENSBTAG00000009562	NA	NA	-2.07194	0.025977	NA	NA	-2.26336	0.0067709	NA	NA	NA	NA	NA	NA	NA	NA	ZNF593	zinc finger protein 593
1674	ENSBTAG00000009586	NA	NA	-2.37499	0.00412934	-2.56377	0.000980109	-2.49457	0.00168241	NA	NA	-2.31916	0.0490845	NA	NA	NA	NA	CDC25A	cell division cycle 25A
1675	ENSBTAG00000009602	NA	NA	-3.20728	0.00064133	-3.39758	0.000223954	-4.27166	1.04e-07	-2.10068	0.0326797	-4.8646	1.94e-16	-4.70282	2.99e-17	-4.79318	1.09e-15	TMEM120B	transmembrane protein 120B
1676	ENSBTAG00000009607	NA	NA	-2.32338	0.020334	-2.48599	0.0078437	-3.08422	6.73e-05	NA	NA	NA	NA	NA	NA	NA	NA	LARGE2	LARGE xylosyl- and glucuronyltransferase 2
1677	ENSBTAG00000009646	NA	NA	-1.85749	0.0031045	-1.73452	0.0166498	-1.7229	0.0199977	NA	NA	NA	NA	NA	NA	NA	NA	ALDH7A1	aldehyde dehydrogenase 7 family member A1
1678	ENSBTAG00000009663	NA	NA	-2.02577	0.0110113	-2.4504	0.000167452	-2.7749	1.29e-06	NA	NA	-2.49116	6.14e-08	-2.6029	2.93e-10	-2.53652	2.73e-08	CSDA	Y-box binding protein 3
1679	ENSBTAG00000009673	NA	NA	-4.64114	0.0144785	NA	NA	NA	NA	NA	NA	NA	NA	NA	NA	NA	NA	NA	NA
1680	ENSBTAG00000009733	NA	NA	-3.3508	0.00143451	-3.60405	0.00041641	-4.37097	1.46e-06	NA	NA	NA	NA	-2.76675	0.037382	-3.80235	0.000292113	FBP1	fructose-bisphosphatase 1
1681	ENSBTAG00000009739	NA	NA	5.86167	0.0352527	NA	NA	NA	NA	NA	NA	NA	NA	NA	NA	NA	NA	NA	NA
1682	ENSBTAG00000009780	NA	NA	-1.85003	0.00355807	-1.66025	0.0388908	NA	NA	NA	NA	NA	NA	NA	NA	NA	NA	GTFII-I	general transcription factor IIi
1683	ENSBTAG00000009824	NA	NA	-1.75697	0.0195546	NA	NA	NA	NA	NA	NA	NA	NA	NA	NA	NA	NA	LOC101903064	COMM domain-containing protein 6
1684	ENSBTAG00000009826	NA	NA	-2.22849	0.00114638	NA	NA	NA	NA	NA	NA	NA	NA	NA	NA	NA	NA	GPD1L	glycerol-3-phosphate dehydrogenase 1 like
1685	ENSBTAG00000009834	NA	NA	3.84231	0.00971955	NA	NA	NA	NA	NA	NA	NA	NA	NA	NA	NA	NA	CNGA3	cyclic nucleotide gated channel alpha 3
1686	ENSBTAG00000009849	NA	NA	3.17147	0.00787977	3.76091	0.000502507	NA	NA	NA	NA	NA	NA	NA	NA	NA	NA	PLAC8	placenta-specific 8
1687	ENSBTAG00000009871	NA	NA	-2.29005	2.31e-05	-2.10879	0.000458969	-2.04851	0.000962329	NA	NA	NA	NA	NA	NA	NA	NA	RAB18	RAB18, member RAS oncogene family
1688	ENSBTAG00000009908	NA	NA	-2.04395	2.78e-05	-2.31065	2.09e-07	-2.42335	5.99e-09	NA	NA	NA	NA	NA	NA	NA	NA	RPS3AE	ribosomal protein S3A
1689	ENSBTAG00000009911	NA	NA	3.66505	0.0334088	NA	NA	NA	NA	NA	NA	NA	NA	NA	NA	NA	NA	HDC	histidine decarboxylase
1690	ENSBTAG00000009917	NA	NA	-2.22775	0.00248763	-2.66877	2.46e-05	-2.80729	2.16e-06	NA	NA	NA	NA	NA	NA	NA	NA	PIP5K1B	phosphatidylinositol-4-phosphate 5-kinase type 1 beta
1691	ENSBTAG00000009941	NA	NA	-1.76421	0.0326978	NA	NA	NA	NA	NA	NA	NA	NA	NA	NA	NA	NA	MBIP	MAP3K12 binding inhibitory protein 1
1692	ENSBTAG00000009960	NA	NA	2.06873	0.00278011	NA	NA	NA	NA	2.74208	0.00508112	2.80586	0.0130044	NA	NA	NA	NA	FLOT1	flotillin 1
1693	ENSBTAG00000010002	NA	NA	1.85637	0.00886991	NA	NA	NA	NA	2.36699	0.00134958	NA	NA	NA	NA	NA	NA	IRF2	interferon regulatory factor 2
1694	ENSBTAG00000010007	NA	NA	-3.06321	0.000795094	-3.47929	5.1e-05	-3.9082	7.03e-07	NA	NA	-2.81178	0.010107	-2.84662	0.00494967	-2.77721	0.0145524	MAPK13	mitogen-activated protein kinase 13
1695	ENSBTAG00000010030	NA	NA	-3.40587	0.0444242	-3.43847	0.0379807	-3.68184	0.0207615	NA	NA	NA	NA	NA	NA	NA	NA	EPHA4	EPH receptor A4
1696	ENSBTAG00000010144	NA	NA	-3.00591	3.87e-05	-2.34498	0.00753858	-2.11816	0.0359341	NA	NA	NA	NA	NA	NA	NA	NA	MTERFD3	mitochondrial transcription termination factor 2
1697	ENSBTAG00000010146	NA	NA	-3.6263	0.0438966	NA	NA	-4.52447	0.0045653	NA	NA	-5.69323	6e-05	-3.8383	0.000207687	-3.31079	0.00626901	PLXNB3	plexin B3
1698	ENSBTAG00000010152	NA	NA	-3.16676	0.0181097	-3.49385	0.0055724	-4.00685	0.000474795	NA	NA	-6.34737	4.55e-15	-5.55848	5.46e-14	-4.91107	2.19e-09	MID1	midline 1
1699	ENSBTAG00000010246	NA	NA	-3.40389	0.00295034	-3.47976	0.00232774	-4.81563	7.4e-07	-2.40341	0.037922	-4.35058	4.41e-07	-3.82725	3.3e-06	-4.35741	3.68e-07	GRTP1	growth hormone regulated TBC protein 1
1700	ENSBTAG00000010293	NA	NA	-3.97135	0.00579583	-3.46682	0.019567	NA	NA	NA	NA	-7.09547	7.36e-05	-5.40399	0.000153657	-4.17057	0.00956589	NA	NA
1701	ENSBTAG00000010326	NA	NA	-3.23083	0.00147414	-2.83507	0.0118263	-2.61757	0.0341054	NA	NA	NA	NA	NA	NA	NA	NA	AADAT	aminoadipate aminotransferase
1702	ENSBTAG00000010339	NA	NA	-2.03332	0.00549516	-2.09789	0.00326416	-2.17321	0.00134645	NA	NA	-2.5668	0.00118268	-2.25094	0.01027	-2.41239	0.00522086	ABHD11	abhydrolase domain containing 11
1703	ENSBTAG00000010360	NA	NA	-2.57003	0.00138744	-2.83753	0.000167452	-3.2289	1.69e-06	NA	NA	NA	NA	NA	NA	NA	NA	LRIG1	leucine rich repeats and immunoglobulin like domains 1
1704	ENSBTAG00000010362	NA	NA	-3.79674	0.000183441	-3.86387	0.000161653	-4.81474	1.33e-07	-3.02068	0.00150012	-5.36521	7.79e-11	-4.7902	8.46e-10	-5.01667	1.9e-09	NOSTRIN	nitric oxide synthase trafficking
1705	ENSBTAG00000010365	NA	NA	1.80493	0.0243579	NA	NA	NA	NA	2.12416	0.00628053	NA	NA	NA	NA	NA	NA	SQRDL	sulfide quinone oxidoreductase
1706	ENSBTAG00000010368	NA	NA	1.79111	0.0189103	NA	NA	NA	NA	2.25417	0.00549302	NA	NA	NA	NA	NA	NA	TPST2	tyrosylprotein sulfotransferase 2
1707	ENSBTAG00000010384	NA	NA	2.32632	0.0312556	NA	NA	NA	NA	NA	NA	NA	NA	2.10511	0.0213107	2.05808	0.0479342	CDC6	cell division cycle 6
1708	ENSBTAG00000010423	NA	NA	-3.90359	0.00269985	NA	NA	NA	NA	NA	NA	NA	NA	NA	NA	NA	NA	LIFR	LIF receptor alpha
1709	ENSBTAG00000010427	NA	NA	2.53801	0.000678626	2.21995	0.0118975	NA	NA	1.99954	0.0216872	NA	NA	NA	NA	NA	NA	RASSF5	Ras association domain family member 5
1710	ENSBTAG00000010431	NA	NA	-2.84247	0.00465812	-3.24579	0.000434685	-3.39674	0.000114276	NA	NA	-3.96705	6.68e-12	-3.85754	3.87e-13	-3.75484	1.14e-10	C8H9orf150	leucine rich adaptor protein 1 like
1711	ENSBTAG00000010460	NA	NA	-1.95568	0.0305334	-2.13036	0.00775113	NA	NA	NA	NA	NA	NA	NA	NA	NA	NA	MARK1	microtubule affinity regulating kinase 1
1712	ENSBTAG00000010464	NA	NA	2.82887	0.0212421	NA	NA	NA	NA	2.51112	0.00406459	3.35795	1.3e-05	2.91643	0.000306163	3.07639	0.000214729	NA	NA
1713	ENSBTAG00000010497	NA	NA	1.87422	0.0375717	NA	NA	NA	NA	1.77226	0.0491397	NA	NA	NA	NA	NA	NA	TRAF2	TNF receptor associated factor 2
1714	ENSBTAG00000010507	NA	NA	-4.20739	0.000672231	-4.10672	0.00120086	-5.31954	1.97e-06	NA	NA	-6.72497	9.72e-12	-6.39212	1.52e-13	-6.17411	4.94e-11	SLC22A16	solute carrier family 22 member 16
1715	ENSBTAG00000010511	NA	NA	2.50826	0.00780855	NA	NA	NA	NA	2.54296	0.000256159	NA	NA	NA	NA	NA	NA	MYST1	lysine acetyltransferase 8
1716	ENSBTAG00000010581	NA	NA	-2.93791	0.00874711	-3.52405	0.000418253	-3.97127	1.48e-05	NA	NA	-4.15381	3.64e-07	-4.6016	2.31e-10	-3.89794	3.8e-06	MAGI1	membrane associated guanylate kinase, WW and PDZ domain containing 1
1717	ENSBTAG00000010604	NA	NA	-1.76902	0.0403999	NA	NA	NA	NA	NA	NA	NA	NA	NA	NA	NA	NA	PNO1	partner of NOB1 homolog
1718	ENSBTAG00000010609	NA	NA	-2.9895	0.0102868	-3.06537	0.0070459	-3.35535	0.00169386	NA	NA	-7.61825	2.66e-07	-5.31108	1.53e-08	-5.85401	3e-07	C4H7orf46	family with sequence similarity 221, member A
1719	ENSBTAG00000010616	NA	NA	1.4669	0.0353962	NA	NA	NA	NA	NA	NA	NA	NA	NA	NA	NA	NA	MBD6	methyl-CpG binding domain protein 6
1720	ENSBTAG00000010622	NA	NA	-3.26831	0.0244635	-3.34907	0.0208284	-4.83985	3.42e-05	NA	NA	-5.75528	4.56e-10	-5.54007	7.65e-12	-5.49598	6.37e-10	TRIM46	tripartite motif containing 46
1721	ENSBTAG00000010626	NA	NA	-2.09751	0.00267893	-2.17568	0.00134416	-2.35072	0.00012784	NA	NA	-2.03103	0.00396257	NA	NA	-1.92534	0.0147676	SH3GLB2	SH3 domain containing GRB2 like, endophilin B2
1722	ENSBTAG00000010671	NA	NA	-2.94381	0.020334	-3.14762	0.0092765	-4.57437	5.36e-06	NA	NA	-6.49024	4.75e-06	-4.70117	6.72e-06	-5.20736	9.54e-06	GLI3	GLI family zinc finger 3
1723	ENSBTAG00000010673	NA	NA	-2.4485	0.0260331	NA	NA	NA	NA	NA	NA	-3.15809	0.00940977	-2.91363	0.0127146	NA	NA	EFNA4	ephrin A4
1724	ENSBTAG00000010682	NA	NA	-2.6416	0.0168093	-2.85544	0.0061857	-3.10052	0.00139882	NA	NA	-3.81059	2.19e-06	-3.30161	5.9e-05	-3.37582	0.000119392	DDR1	discoidin domain receptor tyrosine kinase 1
1725	ENSBTAG00000010704	NA	NA	-3.11912	0.0182904	-3.59568	0.00299098	-4.14383	0.000206435	NA	NA	-5.87612	6.71e-08	-5.45234	3.92e-10	-5.08223	4.94e-08	LRRC4	leucine rich repeat containing 4
1726	ENSBTAG00000010717	NA	NA	-1.79704	0.0086992	-1.92096	0.00207432	-2.03099	0.000356565	NA	NA	-2.18559	0.0309512	NA	NA	NA	NA	SSBP3	single stranded DNA binding protein 3
1727	ENSBTAG00000010732	NA	NA	-4.17722	0.00625613	-3.66465	0.0256924	-5.51796	0.000104366	NA	NA	-6.62058	0.00012084	-5.95864	3.05e-05	-6.63091	8.97e-05	MMP23B	matrix metallopeptidase 23
1728	ENSBTAG00000010742	NA	NA	-2.26735	0.000494309	-2.43495	7.36e-05	-2.51674	1.43e-05	NA	NA	-2.87126	0.000223061	-2.38083	0.006057	-3.17544	1.15e-05	PKD2L1	polycystin 2 like 1, transient receptor potential cation channel
1729	ENSBTAG00000010758	NA	NA	-3.62749	0.00407618	-3.96491	0.00108697	-5.26477	1.83e-06	NA	NA	-3.97526	0.0136798	NA	NA	NA	NA	C19H17orf109	small integral membrane protein 5
1730	ENSBTAG00000010787	NA	NA	-1.78952	0.027694	NA	NA	NA	NA	-2.03206	0.0208334	NA	NA	NA	NA	NA	NA	RFC3	replication factor C subunit 3
1731	ENSBTAG00000010796	NA	NA	-3.60287	0.00217184	-3.78113	0.00107948	-5.09113	5.53e-07	-2.62655	0.036386	-6.91624	1.1e-10	-6.47747	9.73e-13	-6.04506	5.3e-10	SPADH1	spermadhesin 1
1732	ENSBTAG00000010809	NA	NA	-2.94504	0.00205549	-3.22801	0.000387989	-3.6834	7.23e-06	NA	NA	-4.42513	1.89e-12	-3.93866	1.09e-10	-4.41106	2.73e-12	C19H17orf28	HID1 domain containing
1733	ENSBTAG00000010850	NA	NA	-2.78826	0.0347246	-3.62231	0.000862681	-4.24254	1.62e-05	NA	NA	-7.82363	3.09e-14	-5.15589	1.25e-11	-4.54454	9.32e-08	SERTAD4	SERTA domain containing 4
1734	ENSBTAG00000010852	NA	NA	-3.88268	0.000243661	-4.1917	5.65e-05	-5.12831	4.71e-08	-2.49044	0.0135789	-6.38618	4.33e-21	-6.20233	1.91e-22	-6.19364	1.57e-19	NA	NA
1735	ENSBTAG00000010874	NA	NA	3.43387	0.00221236	3.42362	0.00269624	NA	NA	NA	NA	NA	NA	NA	NA	NA	NA	GHSR	growth hormone secretagogue receptor
1736	ENSBTAG00000010875	NA	NA	-4.88941	0.011902	-5.79427	0.00291428	-5.20526	0.00602675	NA	NA	NA	NA	NA	NA	NA	NA	MSX1	msh homeobox 1
1737	ENSBTAG00000010910	NA	NA	-1.51998	0.0355653	NA	NA	NA	NA	NA	NA	NA	NA	NA	NA	NA	NA	MYEOV2	COP9 signalosome subunit 9
1738	ENSBTAG00000010932	NA	NA	-4.23929	3.25e-05	-4.4508	1.39e-05	-5.43026	6.75e-09	-2.92963	0.00225212	-7.31082	1.17e-23	-6.60581	1.39e-21	-6.30201	6.95e-17	JDP1	DnaJ heat shock protein family (Hsp40) member C12
1739	ENSBTAG00000010937	NA	NA	-1.95031	0.0398944	NA	NA	NA	NA	-1.90334	0.0125188	NA	NA	NA	NA	NA	NA	APOO	apolipoprotein O
1740	ENSBTAG00000010954	NA	NA	-3.1087	0.0113176	-3.87781	0.000445429	-4.58789	1.25e-05	NA	NA	-4.72927	0.000507741	-5.1165	2.35e-05	-4.5947	0.000518967	ART3	ADP-ribosyltransferase 3
1741	ENSBTAG00000010959	NA	NA	-1.7507	0.000246974	-1.82375	6.37e-05	-1.84476	2.34e-05	NA	NA	NA	NA	NA	NA	NA	NA	HINT1	histidine triad nucleotide binding protein 1
1742	ENSBTAG00000010967	NA	NA	-3.10425	0.0346074	NA	NA	NA	NA	NA	NA	NA	NA	NA	NA	NA	NA	C10orf107	ciliary associated calcium binding coiled-coil 1
1743	ENSBTAG00000010991	NA	NA	-3.4947	0.0125636	-4.60363	0.000159701	-3.18284	0.0436178	NA	NA	NA	NA	NA	NA	NA	NA	TTR	transthyretin
1744	ENSBTAG00000010992	NA	NA	2.01107	0.0104625	NA	NA	NA	NA	NA	NA	NA	NA	NA	NA	NA	NA	CTSH	cathepsin H
1745	ENSBTAG00000011041	NA	NA	1.90632	0.0295856	NA	NA	NA	NA	2.24286	0.000153359	NA	NA	NA	NA	NA	NA	ZFYVE1	zinc finger FYVE-type containing 1
1746	ENSBTAG00000011079	NA	NA	-2.02425	0.0120968	-1.97574	0.0194378	-2.04024	0.0112373	NA	NA	-2.25794	0.0133927	NA	NA	NA	NA	C18H19orf48	chromosome 18 C19orf48 homolog
1747	ENSBTAG00000011088	NA	NA	2.41215	4.99e-06	2.07883	0.000972146	1.79923	0.0249793	NA	NA	2.23959	0.00701413	NA	NA	NA	NA	SLC6A6	solute carrier family 6 member 6
1748	ENSBTAG00000011091	NA	NA	3.74977	0.00240434	3.89567	0.00149216	3.45159	0.0101445	NA	NA	NA	NA	NA	NA	NA	NA	SGIP1	SH3 domain GRB2 like endophilin interacting protein 1
1749	ENSBTAG00000011100	NA	NA	1.73031	0.0324636	1.81886	0.0148315	1.7749	0.0251242	NA	NA	NA	NA	NA	NA	NA	NA	CTSC	cathepsin C
1750	ENSBTAG00000011108	NA	NA	-2.08582	0.032508	-2.32408	0.00655593	NA	NA	NA	NA	-2.85054	0.00199767	-3.06372	0.000140259	-3.22519	0.000121298	USP54	ubiquitin specific peptidase 54
1751	ENSBTAG00000011112	NA	NA	-2.64202	0.0167132	-3.02285	0.00237299	-3.84777	4.66e-06	NA	NA	-4.24808	1.39e-06	-4.21239	2.43e-07	-4.0711	6.17e-06	KCNK5	potassium two pore domain channel subfamily K member 5
1752	ENSBTAG00000011145	NA	NA	-2.31983	2.35e-05	-2.30889	4.12e-05	-2.42331	3.58e-06	NA	NA	NA	NA	NA	NA	NA	NA	NDUFA4	NDUFA4, mitochondrial complex associated
1753	ENSBTAG00000011173	NA	NA	-3.16848	0.0241582	-3.68781	0.00380033	-4.5564	5.1e-05	NA	NA	-4.56692	8.99e-10	-5.20777	2.3e-14	-5.13381	6.26e-12	NA	NA
1754	ENSBTAG00000011184	NA	NA	2.00025	0.0166003	NA	NA	NA	NA	NA	NA	NA	NA	NA	NA	NA	NA	FTH	ferritin heavy chain 1
1755	ENSBTAG00000011186	NA	NA	4.90131	0.00444077	4.72999	0.00822576	4.61859	0.0115149	NA	NA	NA	NA	NA	NA	NA	NA	BEST1	bestrophin 1
1756	ENSBTAG00000011207	NA	NA	-3.17917	0.0271807	-3.92683	0.00210918	-3.93028	0.00182697	NA	NA	-3.79158	0.0205933	-4.74804	0.000534436	-4.4444	0.00378313	CNN1	calponin 1
1757	ENSBTAG00000011241	NA	NA	-3.39196	0.0346074	-3.35118	0.0386968	-4.292	0.00235712	-3.95706	0.00183891	-4.03555	0.00291465	-3.74653	0.00219313	-3.39966	0.0175085	HPDL	4-hydroxyphenylpyruvate dioxygenase like
1758	ENSBTAG00000011258	NA	NA	1.8624	0.0227985	NA	NA	NA	NA	NA	NA	NA	NA	NA	NA	NA	NA	ACOT9	acyl-CoA thioesterase 9
1759	ENSBTAG00000011291	NA	NA	-3.1012	0.000626795	-3.82163	3.83e-06	-4.27257	2.68e-08	-2.33174	0.0264804	-4.46193	1.45e-09	-4.09513	6.36e-09	-4.08359	9.65e-08	DLG3	discs large MAGUK scaffold protein 3
1760	ENSBTAG00000011330	NA	NA	-4.511	0.00320946	NA	NA	-3.61719	0.0425082	NA	NA	-5.05954	3.78e-06	-6.0274	1.78e-09	-6.4035	1.63e-08	NT5E	5'-nucleotidase ecto
1761	ENSBTAG00000011356	NA	NA	-3.06084	0.0166011	-3.51497	0.00263523	-4.42091	1.22e-05	NA	NA	-6.19122	8.55e-21	-5.61296	2.81e-20	-5.64469	9.25e-18	CAMSAP3	calmodulin regulated spectrin associated protein family member 3
1762	ENSBTAG00000011367	NA	NA	-4.36186	0.000200299	-5.22208	5.07e-06	-5.01163	5.41e-06	NA	NA	-5.01987	2.16e-05	-5.74099	1.02e-07	-4.80061	3.54e-05	LIN7A	lin-7 homolog A, crumbs cell polarity complex component
1763	ENSBTAG00000011392	NA	NA	-3.90517	0.000443608	-4.42224	3.52e-05	-4.91924	8.61e-07	-2.91066	0.0436858	-7.75621	9.13e-12	-6.49206	6.18e-11	-5.76617	1.49e-07	MYBPC1	myosin binding protein C, slow type
1764	ENSBTAG00000011397	NA	NA	-2.87901	0.000853682	-3.53604	5.4e-06	-3.98361	2.61e-08	-2.01377	0.0372073	-4.42452	1.41e-14	-4.15861	2.66e-14	-4.10985	3.65e-12	UNC13B	unc-13 homolog B
1765	ENSBTAG00000011402	NA	NA	-3.5582	0.00840246	-3.58372	0.00875122	-4.94258	1.29e-05	NA	NA	-7.69934	2.48e-15	-6.54559	6.12e-15	-6.88905	6.47e-14	LOC516849	phospholipid-transporting ATPase FetA
1766	ENSBTAG00000011406	NA	NA	2.65612	0.0029272	NA	NA	NA	NA	2.33271	0.000261279	NA	NA	NA	NA	NA	NA	TESK1	testis associated actin remodelling kinase 1
1767	ENSBTAG00000011412	NA	NA	-3.39382	0.00991893	-3.55891	0.00577909	-4.43846	8.66e-05	NA	NA	-5.98236	2.68e-09	-4.51078	1.23e-07	-4.10692	1.79e-05	LAMB1	laminin subunit beta 1
1768	ENSBTAG00000011454	NA	NA	-2.83109	0.0321205	-2.65998	0.0473971	NA	NA	NA	NA	NA	NA	NA	NA	NA	NA	FKBP-10	FK506 binding protein 10
1769	ENSBTAG00000011467	NA	NA	3.33115	1.28e-05	2.95427	0.000443829	NA	NA	2.77512	0.0337422	NA	NA	NA	NA	NA	NA	BATF2	basic leucine zipper ATF-like transcription factor 2
1770	ENSBTAG00000011548	NA	NA	2.89289	0.0193085	NA	NA	NA	NA	2.65511	0.0298443	NA	NA	NA	NA	NA	NA	AMPD1	adenosine monophosphate deaminase 1
1771	ENSBTAG00000011659	NA	NA	-3.59143	0.000304788	-3.4681	0.00046231	-4.0352	1.29e-05	NA	NA	-4.70128	0.000130166	-4.48217	3.95e-05	-4.36075	0.000311381	NA	NA
1772	ENSBTAG00000011700	NA	NA	-3.02935	0.0349743	-3.47329	0.00754334	-3.84923	0.00150783	NA	NA	-4.68606	1.03e-08	-6.17297	1.09e-15	-6.06732	5.44e-13	PLLP	plasmolipin
1773	ENSBTAG00000011733	NA	NA	-3.64388	0.000615478	-4.3633	1.19e-05	-4.75766	3.71e-07	-2.8351	0.0123156	-6.64138	9.64e-14	-6.34017	6.12e-15	-5.68969	1.55e-10	GIPC2	GIPC PDZ domain containing family member 2
1774	ENSBTAG00000011738	NA	NA	2.94812	0.0202861	NA	NA	NA	NA	NA	NA	NA	NA	NA	NA	NA	NA	TFR2	transferrin receptor 2
1775	ENSBTAG00000011740	NA	NA	4.63274	0.00340386	4.36701	0.00884375	NA	NA	NA	NA	NA	NA	NA	NA	NA	NA	TMEM10	oligodendrocytic myelin paranodal and inner loop protein
1776	ENSBTAG00000011743	NA	NA	3.52376	0.0020332	2.94696	0.030178	NA	NA	NA	NA	NA	NA	NA	NA	NA	NA	TLL2	tolloid like 2
1777	ENSBTAG00000011760	NA	NA	-1.97162	0.00313619	-2.1524	0.000381481	-2.1882	0.000181827	NA	NA	-2.31707	4.1e-05	-1.86191	0.0109738	-2.26275	0.000107595	MRPL14	mitochondrial ribosomal protein L14
1778	ENSBTAG00000011809	NA	NA	-1.88786	0.0477897	NA	NA	NA	NA	-2.56541	0.00693679	NA	NA	NA	NA	NA	NA	NUDT8	nudix hydrolase 8
1779	ENSBTAG00000011866	NA	NA	-3.18794	4.71e-07	-3.17175	1.21e-06	-3.02221	2.86e-06	-2.39358	0.0030641	-3.98764	5.22e-10	-3.13477	3.29e-06	-3.3758	1.3e-06	DCoH	pterin-4 alpha-carbinolamine dehydratase 1
1780	ENSBTAG00000011905	NA	NA	-2.02186	0.00377036	-1.80693	0.0341117	-1.86075	0.0216961	NA	NA	-2.1837	0.0162027	-2.22055	0.00755159	-2.42166	0.00257324	RRAS2	RAS related 2
1781	ENSBTAG00000011917	NA	NA	-3.55779	1.66e-05	-3.67847	1.03e-05	-4.33421	1.07e-08	-2.57049	0.0324312	-5.87431	3.67e-13	-5.12546	7.62e-11	-4.82877	3.1e-08	GPAM	glycerol-3-phosphate acyltransferase, mitochondrial
1782	ENSBTAG00000011935	NA	NA	-2.69913	0.0191068	-3.17049	0.00209747	NA	NA	NA	NA	-4.40426	0.00103221	-3.74363	0.00424155	-3.70855	0.0104799	RASSF6	Ras association domain family member 6
1783	ENSBTAG00000011990	NA	NA	-3.85413	0.000850854	-3.82899	0.00117769	-5.1116	4.28e-07	NA	NA	-5.87038	1.02e-08	-5.18301	2.05e-07	-5.81699	1.88e-08	15-LOX	arachidonate 15-lipoxygenase
1784	ENSBTAG00000012003	NA	NA	-1.71957	0.0181266	-1.75432	0.0139999	-1.78602	0.00998805	NA	NA	NA	NA	NA	NA	NA	NA	PPIA	peptidylprolyl isomerase A
1785	ENSBTAG00000012012	NA	NA	-3.06741	1.61e-08	-2.7382	4.7e-06	-2.77668	1.21e-06	-2.17791	0.0426913	-3.15807	0.000142278	-2.68684	0.00271083	-2.84375	0.00193755	CYB5	cytochrome b5 type A
1786	ENSBTAG00000012054	NA	NA	-3.14555	0.00136479	-3.44399	0.000249769	-4.42906	6.51e-08	NA	NA	-4.55896	2.7e-10	-3.73374	2.03e-07	-3.93617	2.32e-07	LOC508879	aldehyde dehydrogenase family 3 member B1-like
1787	ENSBTAG00000012058	NA	NA	-2.79477	2.58e-05	-3.04743	2.3e-06	-3.11394	4.04e-07	-2.18534	0.0149263	-2.75953	0.000537022	-2.30452	0.0129673	-2.46203	0.00723377	GMDS	GDP-mannose 4,6-dehydratase
1788	ENSBTAG00000012083	NA	NA	-3.04834	0.00942383	-3.34714	0.00263763	-4.17057	1.37e-05	NA	NA	-6.48472	4.41e-22	-5.35562	2.77e-17	-5.57453	2.53e-16	IRX3	iroquois homeobox 3
1789	ENSBTAG00000012096	NA	NA	-2.41701	0.000732296	-2.58819	0.00014918	-2.20079	0.0058452	-2.14357	0.0124396	-2.6672	0.000487877	NA	NA	-2.37964	0.00623953	NA	NA
1790	ENSBTAG00000012117	NA	NA	1.65208	0.0132176	NA	NA	NA	NA	2.07703	0.0228365	NA	NA	NA	NA	NA	NA	ATP6IP1	ATPase H+ transporting accessory protein 1
1791	ENSBTAG00000012150	NA	NA	-3.70937	0.0069366	-4.87188	9.86e-05	-5.21351	1.35e-05	NA	NA	-9.00615	5.44e-09	-6.81107	1.37e-08	-6.15203	6.64e-07	NA	NA
1792	ENSBTAG00000012157	NA	NA	-3.70244	9.55e-05	-3.45741	0.000328161	-3.4523	0.000238514	NA	NA	-5.77821	4.02e-08	-4.34825	1.94e-08	-3.95368	3.63e-06	CCDC158	coiled-coil domain containing 158
1793	ENSBTAG00000012208	NA	NA	2.59969	0.00915238	NA	NA	NA	NA	2.3183	0.0296579	NA	NA	NA	NA	NA	NA	BoLA-NC	MHC class I heavy chain
1794	ENSBTAG00000012229	NA	NA	-3.95512	0.0160537	NA	NA	-4.97156	0.00123384	NA	NA	-5.09232	0.0248349	NA	NA	-6.84264	0.00076525	LOC613282	beta-galactosidase-1-like protein 2
1795	ENSBTAG00000012241	NA	NA	-2.60328	7.85e-05	-2.27369	0.00280862	-2.5669	0.000107476	-2.42359	0.00385044	-2.50475	0.00777271	NA	NA	-2.46217	0.0121103	POLD2	DNA polymerase delta 2, accessory subunit
1796	ENSBTAG00000012247	NA	NA	-2.25669	0.0232258	NA	NA	-2.36028	0.0131373	NA	NA	-2.80572	0.00130953	NA	NA	-2.35591	0.0260061	MXRA8	matrix remodeling associated 8
1797	ENSBTAG00000012263	NA	NA	-2.06431	0.00936757	-2.20708	0.00283456	-2.83395	1.02e-06	NA	NA	NA	NA	NA	NA	-2.56237	0.00551223	DDEFL1	ArfGAP with SH3 domain, ankyrin repeat and PH domain 3
1798	ENSBTAG00000012305	NA	NA	-3.10607	0.00867958	-3.2595	0.00485417	-3.23518	0.00551819	NA	NA	-5.50998	1.18e-11	-4.05861	5.29e-07	-4.01756	5.46e-06	LEC2	adhesion G protein-coupled receptor L2
1799	ENSBTAG00000012344	NA	NA	-1.61154	0.0439762	-1.77786	0.00675767	-1.90174	0.00112975	NA	NA	NA	NA	NA	NA	NA	NA	RPL26	ribosomal protein L26
1800	ENSBTAG00000012366	NA	NA	-1.7121	0.0385177	NA	NA	NA	NA	-1.93198	0.0128907	NA	NA	NA	NA	NA	NA	MRPS23	mitochondrial ribosomal protein S23
1801	ENSBTAG00000012409	NA	NA	-3.36974	0.0460301	-4.80035	0.000877476	-3.51333	0.034087	NA	NA	NA	NA	NA	NA	NA	NA	OSF-2	periostin
1802	ENSBTAG00000012446	NA	NA	-2.07975	0.0116802	-1.95461	0.0296853	NA	NA	NA	NA	-2.3853	0.0270927	NA	NA	NA	NA	MTHFSD	methenyltetrahydrofolate synthetase domain containing
1803	ENSBTAG00000012448	NA	NA	-1.69869	0.013911	NA	NA	NA	NA	NA	NA	NA	NA	NA	NA	NA	NA	CCDC91	coiled-coil domain containing 91
1804	ENSBTAG00000012451	NA	NA	3.23351	3.54e-05	3.04926	0.00023585	NA	NA	NA	NA	NA	NA	NA	NA	NA	NA	DMB	major histocompatibility complex, class II, DM beta
1805	ENSBTAG00000012460	NA	NA	-3.63089	0.00158589	-4.18249	0.000116027	-5.05393	2.41e-07	-2.56173	0.0353529	-7.27834	6.39e-21	-6.1898	1.42e-16	-6.17792	2.37e-14	ELF5	E74 like ETS transcription factor 5
1806	ENSBTAG00000012467	NA	NA	-3.45524	0.00237739	-3.60576	0.00129385	-4.83218	7.02e-07	NA	NA	-8.43831	6.4e-08	-6.70146	1.63e-09	-6.68799	4.8e-08	RPIB9	mannan binding lectin serine peptidase 1
1807	ENSBTAG00000012489	NA	NA	-3.19163	0.00518941	-3.65337	0.000586563	-4.47633	3.44e-06	NA	NA	-5.40806	3.9e-06	-4.37187	1.87e-05	-4.49067	6.22e-05	C21H15orf27	transmembrane protein 266
1808	ENSBTAG00000012525	NA	NA	-1.82103	0.0349381	NA	NA	NA	NA	NA	NA	NA	NA	NA	NA	NA	NA	ABO	ABO, alpha 1-3-N-acetylgalactosaminyltransferase and alpha 1-3-galactosyltransferase
1809	ENSBTAG00000012656	NA	NA	-3.10903	0.00784306	-3.39256	0.00232774	-4.11114	2.86e-05	NA	NA	-5.62684	1.65e-13	-5.00007	4.71e-13	-5.33423	1.21e-12	OVOL1	ovo like transcriptional repressor 1
1810	ENSBTAG00000012658	NA	NA	-1.60053	0.00150465	NA	NA	-1.44434	0.0289662	NA	NA	NA	NA	NA	NA	NA	NA	C6H4orf43	translation machinery associated 16 homolog
1811	ENSBTAG00000012673	NA	NA	-2.67655	0.0167132	-3.05125	0.00256922	-3.44876	0.000170195	NA	NA	-3.98164	0.000271281	-3.06223	0.0150646	-3.30747	0.00895547	PCTK3	cyclin dependent kinase 18
1812	ENSBTAG00000012688	NA	NA	-2.77672	0.0312689	-4.3445	4.33e-05	-4.92233	1.96e-06	NA	NA	-4.292	7e-06	-3.95951	1.46e-06	-4.24235	4.19e-06	CAPSL	calcyphosine like
1813	ENSBTAG00000012698	NA	NA	1.57158	0.0463719	NA	NA	NA	NA	2.17595	0.00146288	NA	NA	NA	NA	NA	NA	HDAC1	histone deacetylase 1
1814	ENSBTAG00000012718	NA	NA	-2.86469	0.0369663	-3.37831	0.00521844	-4.42929	2.09e-05	NA	NA	-5.08842	2.08e-06	-5.04255	1.11e-07	-5.04249	1.54e-06	NA	NA
1815	ENSBTAG00000012780	NA	NA	-3.22562	0.0143599	-3.62623	0.00323988	-4.65014	1e-05	NA	NA	-5.45693	6.38e-11	-6.01105	2.31e-15	-6.24027	1.56e-14	LPO	lactoperoxidase
1816	ENSBTAG00000012781	NA	NA	-2.87965	0.00546784	-3.2845	0.000579003	-3.91484	3.59e-06	NA	NA	-5.43298	7.06e-17	-4.98918	1.42e-16	-4.64593	2.63e-12	TP53BP2	tumor protein p53 binding protein 2
1817	ENSBTAG00000012789	NA	NA	-3.38812	0.000241712	-4.20329	1.15e-06	-4.37701	9.71e-08	NA	NA	-6.43125	6.25e-10	-4.97599	3.13e-09	-5.29994	1.05e-08	NA	NA
1818	ENSBTAG00000012790	NA	NA	-1.69071	0.0375394	NA	NA	NA	NA	NA	NA	NA	NA	NA	NA	NA	NA	TRIAP1	TP53 regulated inhibitor of apoptosis 1
1819	ENSBTAG00000012794	NA	NA	-4.09613	0.000111728	-4.0933	0.00016028	-5.4984	7.91e-09	NA	NA	-6.65572	2.61e-14	-6.74232	9.9e-17	-6.39741	5.15e-13	PAH	phenylalanine hydroxylase
1820	ENSBTAG00000012817	NA	NA	2.06157	0.0384807	NA	NA	NA	NA	NA	NA	NA	NA	NA	NA	NA	NA	JAG1	jagged 1
1821	ENSBTAG00000012848	NA	NA	-3.02225	0.0156725	-3.74608	0.000686528	-3.91231	0.000225648	NA	NA	-4.9826	4.71e-08	-4.11339	1.4e-06	-4.54369	5.66e-07	PTPRU	protein tyrosine phosphatase, receptor type U
1822	ENSBTAG00000012849	NA	NA	-3.12914	0.0361183	-3.57421	0.00851083	-4.46236	0.000183635	NA	NA	-4.60599	0.000116766	-3.68865	0.00227854	-3.51899	0.0104167	COL4A1	collagen type IV alpha 1 chain
1823	ENSBTAG00000012851	NA	NA	-3.07109	0.0280793	NA	NA	-3.71603	0.00240133	NA	NA	-5.34296	5.56e-07	-4.07308	0.000109854	-3.09685	0.0314964	SGLT1	solute carrier family 5 member 1
1824	ENSBTAG00000012855	NA	NA	-2.32453	0.00856883	-2.10198	0.0441812	-2.2899	0.0134704	NA	NA	-2.73657	0.0136048	-3.05415	0.000984831	NA	NA	LPL	lipoprotein lipase
1825	ENSBTAG00000012885	NA	NA	-2.65144	4.46e-07	-2.12615	0.0011344	-2.00145	0.00463346	-2.00033	0.0148561	-2.22814	0.00627589	NA	NA	NA	NA	ACAT1	acetyl-CoA acetyltransferase 1
1826	ENSBTAG00000012888	NA	NA	-4.21265	0.00015485	-4.06648	0.000402966	-5.43446	7.48e-08	-2.90292	0.0355145	-8.02268	1.78e-11	-7.14622	6.9e-13	-5.67234	1.3e-07	C2H2orf80	chromosome 2 C2orf80 homolog
1827	ENSBTAG00000012898	NA	NA	-2.21563	3.11e-05	-2.13444	0.000152735	-1.9543	0.00176468	-1.86651	0.0062899	-2.21108	0.000339829	-1.9849	0.00310531	-2.19386	0.000478115	RPS27L	ribosomal protein S27 like
1828	ENSBTAG00000012918	NA	NA	-4.25909	0.000163012	-4.62571	3.16e-05	-5.12567	8.36e-07	-2.34268	0.0364713	-6.11655	1.36e-18	-6.9753	2.78e-28	-6.06905	4.66e-18	CRISP3	cysteine-rich secretory protein 3
1829	ENSBTAG00000012940	NA	NA	-3.14678	6.48e-05	-3.03129	0.000219377	-3.45713	2.82e-06	NA	NA	-4.22435	3.95e-07	-3.13	0.000792637	-3.53729	0.00012455	TMEM25	transmembrane protein 25
1830	ENSBTAG00000012941	NA	NA	-2.80732	1.26e-07	-2.94971	2.6e-08	-2.93101	1.07e-08	-2.30067	0.00497238	-2.45725	0.00487766	-2.29667	0.00971153	-2.5395	0.00280063	C11orf60	intraflagellar transport 46
1831	ENSBTAG00000012944	NA	NA	2.42623	0.0114297	NA	NA	NA	NA	2.46837	0.00197649	2.37989	0.0132972	2.72016	0.000396794	2.37552	0.0160409	USP35	ubiquitin specific peptidase 35
1832	ENSBTAG00000012971	NA	NA	5.09405	0.0307328	NA	NA	NA	NA	5.52042	0.00337312	NA	NA	5.08568	0.0175206	5.99956	0.00226136	NA	NA
1833	ENSBTAG00000012972	NA	NA	-2.27328	0.044016	NA	NA	NA	NA	NA	NA	NA	NA	NA	NA	NA	NA	CYP2U1	cytochrome P450, family 2, subfamily U, polypeptide 1
1834	ENSBTAG00000013078	NA	NA	-2.69194	0.00109097	-3.08255	5e-05	-2.63023	0.001747	NA	NA	-2.54116	0.0349287	NA	NA	NA	NA	NA	NA
1835	ENSBTAG00000013093	NA	NA	1.80038	0.00185714	NA	NA	NA	NA	NA	NA	NA	NA	NA	NA	NA	NA	ALDH3B1	aldehyde dehydrogenase 3 family member B1
1836	ENSBTAG00000013132	NA	NA	-2.86773	0.0347246	NA	NA	NA	NA	NA	NA	NA	NA	NA	NA	NA	NA	MTX3	metaxin 3
1837	ENSBTAG00000013168	NA	NA	-2.2443	0.000759742	-2.13942	0.00257397	-1.90869	0.0238624	-2.28942	0.000794116	-2.12956	0.0135673	NA	NA	NA	NA	RPA3	replication protein A3
1838	ENSBTAG00000013183	NA	NA	5.38056	0.0237542	NA	NA	NA	NA	NA	NA	NA	NA	NA	NA	NA	NA	COL23A1	collagen type XXIII alpha 1 chain
1839	ENSBTAG00000013187	NA	NA	-2.43031	0.0356359	-2.71218	0.00912722	-2.69665	0.01038	NA	NA	-3.57215	2.64e-05	-3.00022	0.000910687	-2.62175	0.0230054	DLG5	discs large MAGUK scaffold protein 5
1840	ENSBTAG00000013222	NA	NA	-2.85221	0.0081971	-3.48685	0.000240997	-3.11595	0.0021122	NA	NA	-4.58422	2.63e-08	-3.98128	5.3e-07	NA	NA	CD109	CD109 molecule
1841	ENSBTAG00000013260	NA	NA	-2.51108	0.0459138	NA	NA	NA	NA	NA	NA	NA	NA	NA	NA	NA	NA	SPIN2	spindlin family, member 2
1842	ENSBTAG00000013278	NA	NA	-2.82085	5.22e-06	-2.98873	1.15e-06	-3.186	2.69e-08	-2.23638	0.028689	-4.02494	2.46e-08	-3.21799	1.86e-05	-3.52388	4.73e-06	MAGIX	MAGI family member, X-linked
1843	ENSBTAG00000013300	NA	NA	-3.49813	0.00129367	-3.52435	0.00104498	-4.76956	1.56e-06	NA	NA	-5.27257	0.00168541	-6.38025	8.66e-05	-6.62336	0.000377543	KCNMA1	potassium calcium-activated channel subfamily M alpha 1
1844	ENSBTAG00000013303	NA	NA	-2.53504	1.03e-06	-2.65142	3.57e-07	-3.08596	2.5e-11	-2.58073	0.00241491	-4.27655	5.17e-10	-3.85474	1.11e-08	-4.27302	7.25e-10	ACSS2	acyl-CoA synthetase short chain family member 2
1845	ENSBTAG00000013339	NA	NA	-3.41648	0.00342277	-3.52602	0.00231738	-4.23723	4.07e-05	NA	NA	-6.64465	6.94e-09	-4.74834	5.88e-08	-4.73449	8.72e-07	NEBL	nebulette
1846	ENSBTAG00000013346	NA	NA	-2.71769	0.0474335	NA	NA	-3.2908	0.00471969	NA	NA	-5.32446	3.37e-09	-4.25518	6.24e-08	-4.36498	3.94e-07	SIX5	SIX homeobox 5
1847	ENSBTAG00000013358	NA	NA	-1.69378	0.00122857	-2.00995	1.69e-06	-2.11912	3.18e-08	NA	NA	NA	NA	NA	NA	NA	NA	RPS23	ribosomal protein S23
1848	ENSBTAG00000013369	NA	NA	-1.88694	0.00710701	-1.94618	0.00402987	-1.91957	0.00548012	NA	NA	-2.46589	0.0217886	NA	NA	NA	NA	COL14A1	collagen type XIV alpha 1 chain
1849	ENSBTAG00000013405	NA	NA	-2.19619	1.07e-05	-1.95096	0.000615512	-1.82304	0.00361516	-1.76193	0.0154039	NA	NA	NA	NA	NA	NA	FAM92A1	family with sequence similarity 92 member A
1850	ENSBTAG00000013406	NA	NA	-2.74181	0.0485976	-2.88425	0.0313807	-3.36765	0.00402913	NA	NA	-5.30388	3.08e-09	-3.82202	3.52e-05	-4.60007	5.97e-07	CSRP2	cysteine and glycine rich protein 2
1851	ENSBTAG00000013411	NA	NA	1.60204	0.0387296	NA	NA	NA	NA	NA	NA	NA	NA	NA	NA	NA	NA	ENO1	enolase 1
1852	ENSBTAG00000013417	NA	NA	-3.74194	0.00135177	-4.29407	0.000105476	-4.978	8.94e-07	NA	NA	-6.59891	9.24e-13	-6.83686	1.48e-15	-7.01867	2.29e-14	PP3	glycosylation-dependent cell adhesion molecule 1
1853	ENSBTAG00000013443	NA	NA	-5.19205	0.0136823	NA	NA	NA	NA	NA	NA	NA	NA	NA	NA	NA	NA	SDR-O	short chain dehydrogenase/reductase family 9C member 7
1854	ENSBTAG00000013477	NA	NA	-2.2579	0.000205186	-2.44592	2.12e-05	-2.6578	3.83e-07	-1.93007	0.00480135	-2.36959	8.48e-05	-2.04883	0.00256484	-2.49815	1.38e-05	GCHFR	GTP cyclohydrolase I feedback regulator
1855	ENSBTAG00000013488	NA	NA	-3.26437	0.00714135	-4.2715	6.62e-05	-5.00062	5.51e-07	NA	NA	-6.27659	1.91e-09	-4.504	3.4e-08	-4.53281	4.32e-07	PPP1R14D	protein phosphatase 1 regulatory inhibitor subunit 14D
1856	ENSBTAG00000013569	NA	NA	2.39168	0.0046889	2.08604	0.045469	NA	NA	NA	NA	NA	NA	NA	NA	NA	NA	CD38	CD38 molecule
1857	ENSBTAG00000013580	NA	NA	2.65058	0.00461348	2.53184	0.0114678	2.35252	0.0346409	NA	NA	NA	NA	NA	NA	NA	NA	JMJD1A	lysine demethylase 3A
1858	ENSBTAG00000013588	NA	NA	-2.28308	0.0319907	-2.33328	0.0252148	NA	NA	NA	NA	-2.66353	0.0290617	NA	NA	NA	NA	ZNF532	zinc finger protein 532
1859	ENSBTAG00000013706	NA	NA	2.57906	0.0463483	NA	NA	NA	NA	5.87234	1.02e-08	3.56682	0.0255986	NA	NA	NA	NA	MEGF9	multiple EGF like domains 9
1860	ENSBTAG00000013708	NA	NA	1.88231	0.0476464	NA	NA	NA	NA	2.38816	0.00536495	NA	NA	NA	NA	NA	NA	SNX8	sorting nexin 8
1861	ENSBTAG00000013736	NA	NA	-2.50982	0.0423165	-3.01821	0.00378673	-3.72646	2.88e-05	NA	NA	-4.65485	9.67e-09	-3.44634	8.68e-05	-3.36778	0.000518967	PROM1	prominin 1
1862	ENSBTAG00000013756	NA	NA	-4.54494	0.00342441	-5.17723	0.000908018	-5.7083	0.000351641	NA	NA	-5.71025	0.0325466	-6.77448	0.00258537	NA	NA	LOC787600	keratin, type II cuticular Hb1
1863	ENSBTAG00000013801	NA	NA	-2.75487	0.0151506	-3.79071	0.000123564	-3.37766	0.000584615	NA	NA	-4.64063	0.00033108	-4.14325	0.000244668	-4.78868	0.000154931	PBX1	PBX homeobox 1
1864	ENSBTAG00000013869	NA	NA	-2.69225	0.000817969	-3.03149	5.41e-05	-3.5256	1.41e-07	-2.00808	0.0194409	-3.92267	4.65e-13	-3.96219	3.95e-15	-3.95116	4.02e-13	SH3BP4	SH3 domain binding protein 4
1865	ENSBTAG00000013880	NA	NA	-2.81002	0.0225754	-3.10919	0.00654388	-3.71596	0.000196881	NA	NA	-5.40602	6.81e-19	-4.36694	2.1e-13	-4.50825	1.31e-12	WWC1	WW and C2 domain containing 1
1866	ENSBTAG00000013884	NA	NA	1.45448	0.0424935	NA	NA	NA	NA	NA	NA	NA	NA	NA	NA	NA	NA	SIPA1	signal-induced proliferation-associated 1
1867	ENSBTAG00000013922	NA	NA	-2.71533	1.05e-07	-2.63842	8.34e-07	-2.39513	1.59e-05	NA	NA	-2.12003	0.00269535	-2.23673	0.000248558	-2.28707	0.000400309	MOSPD1	motile sperm domain containing 1
1868	ENSBTAG00000013953	NA	NA	-2.29287	0.000440929	-2.24055	0.000929104	-2.21289	0.00116594	NA	NA	-2.36892	0.022112	-2.65948	0.00152498	-2.40038	0.0217947	CALD1	caldesmon 1
1869	ENSBTAG00000013982	NA	NA	-3.18037	0.000375133	-3.11813	0.000650213	NA	NA	NA	NA	-3.86429	3.25e-05	NA	NA	NA	NA	UACA	uveal autoantigen with coiled-coil domains and ankyrin repeats
1870	ENSBTAG00000014087	NA	NA	2.20848	0.0011528	NA	NA	NA	NA	NA	NA	NA	NA	NA	NA	NA	NA	SUV420H2	lysine methyltransferase 5C
1871	ENSBTAG00000014088	NA	NA	-2.96402	0.00786341	NA	NA	NA	NA	NA	NA	NA	NA	NA	NA	NA	NA	MBNL3	muscleblind like splicing regulator 3
1872	ENSBTAG00000014092	NA	NA	-3.01385	0.00742426	-3.581	0.000426292	-4.21401	5.02e-06	NA	NA	-4.47252	1.51e-07	-3.22216	0.000138046	-3.39454	0.000158306	BRUNOL6	CUGBP Elav-like family member 6
1873	ENSBTAG00000014119	NA	NA	-2.33313	0.0352942	-3.05411	0.000421562	-3.41565	1.53e-05	NA	NA	-3.0658	0.00432796	-2.67101	0.0236275	-3.46326	0.000421426	PRKCZ	protein kinase C zeta
1874	ENSBTAG00000014124	NA	NA	-2.43578	0.0234761	NA	NA	-2.36406	0.0370322	NA	NA	NA	NA	NA	NA	NA	NA	MLLT3	MLLT3, super elongation complex subunit
1875	ENSBTAG00000014208	NA	NA	-1.54565	0.0302283	-1.86364	0.000192733	-1.96663	1.38e-05	NA	NA	NA	NA	NA	NA	NA	NA	RPL35A	ribosomal protein L35a
1876	ENSBTAG00000014221	NA	NA	-2.25239	0.0291691	-2.43498	0.0102362	NA	NA	NA	NA	NA	NA	NA	NA	NA	NA	RSG1	ciliogenesis and planar polarity effector 2
1877	ENSBTAG00000014229	NA	NA	-3.16447	0.0234439	-3.6407	0.00428711	-4.4822	6.63e-05	NA	NA	-6.17366	4.88e-10	-5.36269	1.59e-09	-5.92807	9.98e-10	SYT17	synaptotagmin 17
1878	ENSBTAG00000014238	NA	NA	1.77963	0.0449363	NA	NA	NA	NA	2.65885	0.000155511	NA	NA	NA	NA	NA	NA	ATP6V1E1	ATPase H+ transporting V1 subunit E1
1879	ENSBTAG00000014247	NA	NA	-2.82021	0.00936536	-3.32785	0.000615512	-3.7892	1.74e-05	-2.17899	0.0294281	-4.1902	6.47e-10	-3.54184	1.37e-07	-3.9374	1.41e-08	FAM83F	family with sequence similarity 83 member F
1880	ENSBTAG00000014252	NA	NA	-3.50924	0.00412632	-3.9617	0.000609309	-4.84715	3.39e-06	NA	NA	-7.28752	6.49e-07	-6.72553	1.45e-07	-6.22392	8.46e-06	SPTLC3	serine palmitoyltransferase long chain base subunit 3
1881	ENSBTAG00000014269	NA	NA	1.83559	0.0160976	NA	NA	NA	NA	2.15906	0.00908608	NA	NA	NA	NA	NA	NA	CD36L1	scavenger receptor class B member 1
1882	ENSBTAG00000014299	NA	NA	-3.18954	0.000564939	-3.82994	7.56e-06	-4.52765	6.42e-09	NA	NA	-4.6924	2.15e-24	-4.25614	5.27e-22	-4.44819	2.85e-21	RHOC	ras homolog family member C
1883	ENSBTAG00000014313	NA	NA	-2.83811	0.00239755	NA	NA	NA	NA	NA	NA	-2.79304	0.0303744	NA	NA	NA	NA	C10orf33	pyridine nucleotide-disulphide oxidoreductase domain 2
1884	ENSBTAG00000014331	NA	NA	-2.08802	0.00256211	-2.13727	0.00174803	-1.97937	0.00922829	NA	NA	-2.11971	0.0230866	NA	NA	NA	NA	UBL4A	ubiquitin like 4A
1885	ENSBTAG00000014334	NA	NA	2.07536	0.0147353	1.98013	0.0354543	1.94468	0.0494467	NA	NA	NA	NA	NA	NA	NA	NA	ZFYVE26	zinc finger FYVE-type containing 26
1886	ENSBTAG00000014354	NA	NA	-2.925	2.99e-05	-3.23335	1.93e-06	-3.54381	1.74e-08	-2.23293	0.0421665	-2.73324	0.00623092	NA	NA	-2.84134	0.00357722	FXYD6	FXYD domain containing ion transport regulator 6
1887	ENSBTAG00000014357	NA	NA	-3.77987	0.00306151	-4.19709	0.000602757	-5.27717	1.19e-06	-2.5137	0.0414376	-6.86121	4.43e-17	-6.46717	1.15e-17	-6.31859	1.28e-14	SDC2	syndecan 2
1888	ENSBTAG00000014372	NA	NA	-3.36999	0.00070727	-3.82731	5e-05	-4.44075	2.83e-07	NA	NA	-4.77293	7.14e-07	-3.95461	3.78e-05	-4.61309	2.09e-06	SMARCD3	SWI/SNF related, matrix associated, actin dependent regulator of chromatin, subfamily d, member 3
1889	ENSBTAG00000014390	NA	NA	2.35922	0.0151506	NA	NA	NA	NA	2.24417	0.00104561	NA	NA	NA	NA	NA	NA	MTMR9L	myotubularin related protein 9-like
1890	ENSBTAG00000014411	NA	NA	-1.63193	0.00785478	NA	NA	NA	NA	NA	NA	NA	NA	NA	NA	NA	NA	C12orf23	transmembrane protein 263
1891	ENSBTAG00000014429	NA	NA	1.72623	0.0352942	NA	NA	NA	NA	NA	NA	NA	NA	NA	NA	NA	NA	MLL2	lysine methyltransferase 2D
1892	ENSBTAG00000014447	NA	NA	1.77776	0.00116279	NA	NA	NA	NA	2.55383	0.000851555	NA	NA	NA	NA	NA	NA	RPS6KA1	ribosomal protein S6 kinase A1
1893	ENSBTAG00000014461	NA	NA	-1.84784	0.0364748	NA	NA	NA	NA	NA	NA	NA	NA	NA	NA	NA	NA	ANAPC13	anaphase promoting complex subunit 13
1894	ENSBTAG00000014496	NA	NA	2.38919	0.0211396	2.27184	0.0458486	NA	NA	NA	NA	2.78498	0.000164068	2.71441	0.000119393	2.18614	0.0330003	CCR6	C-C motif chemokine receptor 6
1895	ENSBTAG00000014501	NA	NA	-3.34144	0.00127547	-3.71564	0.000179128	-4.18082	4.44e-06	NA	NA	-5.94376	7.04e-21	-5.12679	1.26e-18	-5.19208	1.98e-16	FERMT2	fermitin family member 2
1896	ENSBTAG00000014518	NA	NA	-1.82917	2.32e-05	-2.1039	2.6e-08	-2.20816	3.45e-10	NA	NA	NA	NA	NA	NA	NA	NA	RPL9	ribosomal protein L9
1897	ENSBTAG00000014529	NA	NA	3.45986	0.000234792	3.46774	0.000286686	NA	NA	NA	NA	NA	NA	NA	NA	NA	NA	GBP4	guanylate binding protein 4
1898	ENSBTAG00000014579	NA	NA	-2.04267	0.00608103	-1.93072	0.0198346	-2.21469	0.00108846	NA	NA	NA	NA	NA	NA	NA	NA	L34mt	mitochondrial ribosomal protein L34
1899	ENSBTAG00000014596	NA	NA	-3.6687	0.00111873	-4.02711	0.000217635	-4.77862	1.21e-06	-2.08652	0.0384661	-5.86174	2.15e-24	-5.69494	2.4e-26	-5.62366	4.87e-22	EFHD1	EF-hand domain family member D1
1900	ENSBTAG00000014643	NA	NA	-2.17827	0.000185087	-2.54	1.14e-06	-2.81181	3.34e-09	-1.89024	0.0307198	-2.14903	0.00975292	-1.93191	0.0450625	-2.27428	0.00358763	EEF1D	eukaryotic translation elongation factor 1 delta
1901	ENSBTAG00000014665	NA	NA	1.92043	0.0168093	NA	NA	NA	NA	NA	NA	NA	NA	NA	NA	NA	NA	ADAMTS2	ADAM metallopeptidase with thrombospondin type 1 motif 2
1902	ENSBTAG00000014667	NA	NA	-2.35769	0.0379296	-2.6873	0.00675517	-2.93948	0.00137815	NA	NA	NA	NA	NA	NA	-2.37311	0.0454479	PAIP2B	poly(A) binding protein interacting protein 2B
1903	ENSBTAG00000014676	NA	NA	-2.54453	0.0147386	-2.31874	0.0473221	NA	NA	NA	NA	-4.37531	1.43e-05	-2.977	0.00995782	-3.3546	0.00308698	SHROOM1	shroom family member 1
1904	ENSBTAG00000014678	NA	NA	-3.85943	0.00171646	-4.2484	0.000353928	-5.26412	7.09e-07	NA	NA	-6.99428	1.45e-17	-7.06247	2.91e-20	-7.19413	2.06e-18	BLG	progestagen-associated endometrial protein
1905	ENSBTAG00000014687	NA	NA	-1.91076	0.049727	NA	NA	NA	NA	-2.20118	0.028972	NA	NA	NA	NA	NA	NA	TP53I13	tumor protein p53 inducible protein 13
1906	ENSBTAG00000014694	NA	NA	-1.80168	0.0120124	-1.80197	0.0135616	-1.75808	0.0230695	-1.87072	0.023045	NA	NA	NA	NA	NA	NA	JTB	jumping translocation breakpoint
1907	ENSBTAG00000014713	NA	NA	-2.86632	0.0312689	-2.96478	0.024237	NA	NA	NA	NA	NA	NA	NA	NA	NA	NA	RARRES1	retinoic acid receptor responder 1
1908	ENSBTAG00000014718	NA	NA	-2.77167	0.0174712	-3.55338	0.000328565	-3.22572	0.00184947	NA	NA	-5.22513	2.28e-06	NA	NA	NA	NA	CST6	cystatin E/M
1909	ENSBTAG00000014729	NA	NA	-1.69098	0.017723	NA	NA	NA	NA	NA	NA	NA	NA	NA	NA	NA	NA	L51mt	mitochondrial ribosomal protein L51
1910	ENSBTAG00000014750	NA	NA	-3.70488	0.000215547	-4.09709	2.44e-05	-4.82588	5.8e-08	NA	NA	-6.38257	3.19e-20	-5.29356	2.35e-17	-5.07142	9.11e-14	EPB41L4A	erythrocyte membrane protein band 4.1 like 4A
1911	ENSBTAG00000014795	NA	NA	5.49667	0.00654567	5.73906	0.00417082	5.52361	0.0071368	NA	NA	3.68924	0.0356844	NA	NA	NA	NA	LOC784535	G protein-coupled receptor 141-like
1912	ENSBTAG00000014821	NA	NA	2.07007	0.00470936	1.90392	0.0259925	1.94871	0.0184681	NA	NA	NA	NA	NA	NA	NA	NA	SLC7A7	solute carrier family 7 member 7
1913	ENSBTAG00000014829	NA	NA	2.51922	0.0457033	NA	NA	NA	NA	4.81486	2.69e-08	3.15935	0.0173272	2.86775	0.0441145	3.50524	0.00431207	C5H12orf28	myelin regulatory factor like
1914	ENSBTAG00000014830	NA	NA	4.27675	0.0384247	4.3304	0.0386281	NA	NA	4.48696	0.00143104	NA	NA	3.93879	0.0223007	3.933	0.0337839	C11orf66	protein phosphatase 1 regulatory subunit 32
1915	ENSBTAG00000014898	NA	NA	2.25543	0.00877872	2.10259	0.0308496	NA	NA	2.20366	0.0055959	NA	NA	NA	NA	NA	NA	HK3	hexokinase 3
1916	ENSBTAG00000014899	NA	NA	-2.9154	0.0190178	-3.41876	0.00220403	-3.44528	0.0017513	-2.49441	0.0286359	-3.93724	3.93e-05	-4.73401	2.53e-08	-4.75508	4.62e-07	TTC36	tetratricopeptide repeat domain 36
1917	ENSBTAG00000014927	NA	NA	2.65865	0.0295516	NA	NA	NA	NA	3.02826	5.51e-05	2.56323	0.0135954	NA	NA	NA	NA	OXSR1	oxidative stress responsive 1
1918	ENSBTAG00000014947	NA	NA	-2.92476	0.00508	-2.76354	0.0123241	-2.99123	0.00363055	NA	NA	-3.43495	0.000587565	-3.4391	0.000173032	-4.03082	1.16e-05	PTPN13	protein tyrosine phosphatase, non-receptor type 13
1919	ENSBTAG00000014958	NA	NA	-2.25757	0.000855818	-1.88991	0.0329519	NA	NA	NA	NA	NA	NA	NA	NA	NA	NA	PRKAR2B	protein kinase cAMP-dependent type II regulatory subunit beta
1920	ENSBTAG00000014964	NA	NA	1.64378	0.0333801	NA	NA	NA	NA	NA	NA	NA	NA	NA	NA	NA	NA	GALK1	galactokinase 1
1921	ENSBTAG00000014992	NA	NA	-2.94048	0.0268984	NA	NA	NA	NA	NA	NA	-4.24939	0.010787	NA	NA	NA	NA	GPR37L1	G protein-coupled receptor 37 like 1
1922	ENSBTAG00000015012	NA	NA	-1.88472	0.00447906	NA	NA	NA	NA	NA	NA	NA	NA	NA	NA	NA	NA	C11H2orf79	peptidyl-tRNA hydrolase domain containing 1
1923	ENSBTAG00000015113	NA	NA	-3.08571	0.000737513	-3.70927	1.01e-05	-4.4633	5.11e-09	-2.03382	0.0243701	-5.59833	2.85e-26	-4.29295	1.23e-16	-4.72677	4.2e-18	CITED4	Cbp/p300 interacting transactivator with Glu/Asp rich carboxy-terminal domain 4
1924	ENSBTAG00000015117	NA	NA	-2.53595	0.000303815	-2.57764	0.000240695	-2.85071	6.78e-06	-2.45933	5.95e-05	-2.66379	4.08e-05	-2.08706	0.0103073	-2.45301	0.000518967	MRP-L59	GADD45G interacting protein 1
1925	ENSBTAG00000015131	NA	NA	-2.87009	0.000238336	-2.6006	0.00263763	-2.94854	0.000116337	NA	NA	-3.09326	0.000342484	-2.38023	0.0306163	-2.47991	0.0274619	SLC29A1	solute carrier family 29 member 1
1926	ENSBTAG00000015182	NA	NA	-3.04564	6.69e-05	-3.26048	1.31e-05	-3.87448	1.06e-08	-2.21654	0.00599243	-3.93193	7.7e-11	-3.71586	4.45e-11	-3.98673	2.92e-11	STARD10	StAR related lipid transfer domain containing 10
1927	ENSBTAG00000015183	NA	NA	1.82472	0.00206376	1.70522	0.0129101	1.71905	0.0112431	NA	NA	1.81053	0.0146605	1.67933	0.0487694	NA	NA	TPCN2	two pore segment channel 2
1928	ENSBTAG00000015226	NA	NA	4.70105	0.0293228	NA	NA	NA	NA	NA	NA	NA	NA	NA	NA	NA	NA	BRSK1	BR serine/threonine kinase 1
1929	ENSBTAG00000015267	NA	NA	2.143	0.000712549	2.0107	0.00408308	2.09385	0.00151692	NA	NA	2.30347	0.00704996	2.23542	0.00785388	NA	NA	SGSH	N-sulfoglucosamine sulfohydrolase
1930	ENSBTAG00000015268	NA	NA	-1.73901	0.0342488	NA	NA	-1.83532	0.0143386	NA	NA	NA	NA	NA	NA	NA	NA	PICK1	protein interacting with PRKCA 1
1931	ENSBTAG00000015285	NA	NA	-1.62742	0.0260452	-2.08903	2.44e-05	-2.2844	2.1e-07	NA	NA	NA	NA	NA	NA	NA	NA	RPS8	ribosomal protein S8
1932	ENSBTAG00000015307	NA	NA	-3.04132	0.0367848	-3.19716	0.0222857	-3.86019	0.00205344	NA	NA	-4.97071	0.00260365	-4.5152	0.00225342	-3.80869	0.0324007	FBN2	fibrillin 2
1933	ENSBTAG00000015312	NA	NA	1.97766	0.000309659	1.62071	0.0460584	NA	NA	NA	NA	2.27978	0.0157424	NA	NA	NA	NA	LTBR	lymphotoxin beta receptor
1934	ENSBTAG00000015337	NA	NA	-3.51703	8.28e-05	-3.32924	0.000226292	-3.81441	5e-06	NA	NA	-3.24646	0.00466322	-3.18029	0.00269723	NA	NA	TSPAN12	tetraspanin 12
1935	ENSBTAG00000015368	NA	NA	-3.65264	0.000480303	-4.02607	7e-05	-4.77533	2.2e-07	-2.26946	0.0459855	-5.25824	6.22e-13	-4.97342	2.9e-13	-5.22681	8.62e-13	2004-09-01	septin 4
1936	ENSBTAG00000015390	NA	NA	-1.71616	0.0324636	NA	NA	NA	NA	-1.93068	0.0437732	NA	NA	NA	NA	NA	NA	FN3KRP	fructosamine 3 kinase related protein
1937	ENSBTAG00000015394	NA	NA	-3.60389	1.81e-05	-2.9528	0.00129385	-2.98782	0.000890701	NA	NA	-3.38217	0.00682343	-2.83895	0.0363369	-3.50472	0.00419056	FN3K	fructosamine 3 kinase
1938	ENSBTAG00000015406	NA	NA	-2.7648	0.0213703	-2.95209	0.00996351	-3.61105	0.000238931	NA	NA	-6.20409	3.37e-13	-5.32118	1.22e-12	-4.82746	4.83e-09	ZNF750	zinc finger protein 750
1939	ENSBTAG00000015426	NA	NA	-2.23716	0.0129421	-2.16924	0.0236951	NA	NA	NA	NA	-2.55226	0.0306551	NA	NA	NA	NA	PDLIM4	PDZ and LIM domain 4
1940	ENSBTAG00000015434	NA	NA	-2.8217	0.000130256	-3.26798	2.18e-06	-3.20905	1.8e-06	NA	NA	-4.01324	1.82e-13	-3.62145	9.8e-12	-3.74143	3.81e-11	DSTN	destrin, actin depolymerizing factor
1941	ENSBTAG00000015473	NA	NA	-1.75768	0.0017991	-2.10324	3.46e-06	-2.22921	6.75e-08	NA	NA	NA	NA	NA	NA	NA	NA	RPS27A	ribosomal protein S27a
1942	ENSBTAG00000015520	NA	NA	2.3142	0.000377151	2.1383	0.00327232	2.01711	0.0109639	2.54341	0.000522046	2.25123	0.0259756	NA	NA	NA	NA	NRAMP1	solute carrier family 11 member 1
1943	ENSBTAG00000015525	NA	NA	-3.69892	0.00099459	-6.01951	3.89e-06	-4.31479	3.82e-05	NA	NA	-4.82139	0.00140077	-5.64385	3.76e-05	-5.19635	0.000493378	SLC39A12	solute carrier family 39 member 12
1944	ENSBTAG00000015527	NA	NA	-2.05446	0.0367812	-2.57688	0.000696839	-2.68218	0.000206214	NA	NA	-3.5337	1.94e-06	-3.21466	1.2e-05	NA	NA	MYO1D	myosin ID
1945	ENSBTAG00000015606	NA	NA	-2.77546	0.00441673	-2.72895	0.00512409	-2.86231	0.0021178	NA	NA	-4.18476	1.86e-05	-3.29171	0.000619813	-3.80188	0.000110058	KAZN	kazrin, periplakin interacting protein
1946	ENSBTAG00000015632	NA	NA	2.34363	0.0243953	NA	NA	NA	NA	3.02057	0.0047745	NA	NA	NA	NA	NA	NA	TNFRSF18	TNF receptor superfamily member 18
1947	ENSBTAG00000015638	NA	NA	-3.05017	0.00161439	-3.12998	0.00104951	-4.26708	2.33e-07	NA	NA	-3.87513	0.0016229	-3.78063	0.000873364	-3.95677	0.00112091	IL20RA	interleukin 20 receptor subunit alpha
1948	ENSBTAG00000015655	NA	NA	-3.26789	0.00368747	-3.8664	0.000185288	-4.633	6.89e-07	NA	NA	-4.04231	2.11e-10	-3.32723	1.5e-07	-3.83929	2.57e-09	APBB1	amyloid beta precursor protein binding family B member 1
1949	ENSBTAG00000015719	NA	NA	-2.7682	0.00957704	NA	NA	NA	NA	NA	NA	NA	NA	NA	NA	NA	NA	PIGF	phosphatidylinositol glycan anchor biosynthesis class F
1950	ENSBTAG00000015721	NA	NA	1.93728	0.0103636	NA	NA	NA	NA	1.77265	0.0357674	NA	NA	NA	NA	NA	NA	RAVER1	ribonucleoprotein, PTB binding 1
1951	ENSBTAG00000015728	NA	NA	-1.79368	0.00519064	-1.66096	0.0241077	NA	NA	NA	NA	NA	NA	NA	NA	NA	NA	NSUN3	NOP2/Sun RNA methyltransferase family member 3
1952	ENSBTAG00000015730	NA	NA	2.69452	0.000243661	2.58171	0.000882848	NA	NA	NA	NA	NA	NA	NA	NA	NA	NA	DMA	major histocompatibility complex, class II, DM alpha
1953	ENSBTAG00000015738	NA	NA	1.58335	0.0355653	NA	NA	NA	NA	NA	NA	NA	NA	NA	NA	NA	NA	GIGYF1	GRB10 interacting GYF protein 1
1954	ENSBTAG00000015830	NA	NA	-3.59927	0.0313563	NA	NA	-4.97836	0.000548988	NA	NA	NA	NA	NA	NA	NA	NA	NA	NA
1955	ENSBTAG00000015924	NA	NA	-4.21005	0.000128614	-4.49275	3.72e-05	-4.85929	2.23e-06	NA	NA	-7.41715	0.00270295	-6.86141	0.0041039	-6.66233	0.0120836	CALB1	calbindin 1
1956	ENSBTAG00000015980	NA	NA	-3.13409	0.000689855	-3.26119	0.00036443	-4.23851	5.8e-08	-2.43055	0.0229025	-5.29454	1.58e-13	-4.92846	7.05e-13	-4.94659	2.28e-11	FASN	fatty acid synthase
1957	ENSBTAG00000016006	NA	NA	1.9687	0.00174538	1.72971	0.0326206	1.73496	0.0333883	2.08054	0.0121393	2.19491	0.0152523	NA	NA	NA	NA	ANKRD11	ankyrin repeat domain 11
1958	ENSBTAG00000016034	NA	NA	-1.98127	0.0150065	-2.12978	0.00427457	-2.21882	0.00167078	NA	NA	NA	NA	NA	NA	NA	NA	EXOSC5	exosome component 5
1959	ENSBTAG00000016037	NA	NA	-1.84316	0.00924433	-1.93424	0.00374303	-2.21743	5.52e-05	-1.63209	0.014096	-2.08441	2.99e-05	-1.9233	0.000222361	-2.17456	5.01e-06	BCKDHA	branched chain keto acid dehydrogenase E1, alpha polypeptide
1960	ENSBTAG00000016070	NA	NA	5.80021	0.00183693	5.54776	0.00416383	5.57525	0.00388209	NA	NA	6.87349	0.000262152	6.52851	0.000435932	6.77882	0.000393795	LINGO2	leucine rich repeat and Ig domain containing 2
1961	ENSBTAG00000016095	NA	NA	1.73637	0.00544391	NA	NA	NA	NA	NA	NA	NA	NA	NA	NA	NA	NA	LMO6	prickle planar cell polarity protein 3
1962	ENSBTAG00000016165	NA	NA	-2.90486	0.010858	-3.54972	0.000386203	-3.83859	4.13e-05	NA	NA	-5.6978	1.57e-13	-4.7897	3.65e-10	-4.72405	1.29e-08	KRT7	keratin 7
1963	ENSBTAG00000016175	NA	NA	-2.93825	0.00485433	-3.27701	0.000769536	-3.2757	0.000627195	NA	NA	-3.17988	0.000763806	NA	NA	-2.90041	0.00376977	SPNS2	sphingolipid transporter 2
1964	ENSBTAG00000016185	NA	NA	-2.11109	0.0102671	-1.97461	0.032054	-1.96515	0.0362794	NA	NA	-2.17831	0.0483456	NA	NA	NA	NA	NA	NA
1965	ENSBTAG00000016191	NA	NA	-2.26258	0.0031257	-2.1102	0.0117873	NA	NA	-2.5166	0.000144839	-2.50646	0.00075473	NA	NA	-2.11825	0.022857	ZNF32	zinc finger protein 32
1966	ENSBTAG00000016211	NA	NA	-1.87059	0.0341994	NA	NA	NA	NA	-2.27903	0.0220437	NA	NA	NA	NA	NA	NA	GCDH	glutaryl-CoA dehydrogenase
1967	ENSBTAG00000016221	NA	NA	-1.98567	0.00374732	-1.90317	0.00839596	-1.93199	0.00590681	NA	NA	-2.36062	0.0257886	NA	NA	NA	NA	AMOT	angiomotin
1968	ENSBTAG00000016296	NA	NA	-3.35372	2.32e-07	-3.60672	2.66e-08	-3.98118	5.67e-11	-2.44546	0.00249405	-5.04143	2.64e-17	-4.31958	1.3e-13	-4.36433	3.16e-12	GPD1	glycerol-3-phosphate dehydrogenase 1
1969	ENSBTAG00000016305	NA	NA	-3.54095	4.53e-06	-3.49878	1.09e-05	-3.87133	1.4e-07	NA	NA	NA	NA	NA	NA	-3.44611	0.0139152	ATP13A4	ATPase 13A4
1970	ENSBTAG00000016313	NA	NA	-1.8568	0.025634	NA	NA	NA	NA	-1.72641	0.0271025	NA	NA	NA	NA	NA	NA	ECH1	enoyl-CoA hydratase 1
1971	ENSBTAG00000016331	NA	NA	-2.74108	3.98e-05	-2.92744	7.76e-06	-3.41067	6.36e-09	-2.02124	0.0491132	-2.96987	7.58e-05	-2.59881	0.00105769	-2.90148	0.000171966	ROGDI	rogdi homolog
1972	ENSBTAG00000016352	NA	NA	-2.63626	0.000198418	-2.60022	0.000344316	-2.92505	6.31e-06	NA	NA	-2.40019	0.00291729	NA	NA	-2.30465	0.00756995	STX10	syntaxin 10
1973	ENSBTAG00000016432	NA	NA	-2.9052	0.000194727	-2.90309	0.000240119	-3.44384	7.6e-07	NA	NA	-3.17092	6.45e-06	-2.51996	0.00143818	-3.12776	1.05e-05	PLMT	phosphatidylethanolamine N-methyltransferase
1974	ENSBTAG00000016444	NA	NA	-3.18687	0.000123683	-3.29161	7.31e-05	-4.31834	2.53e-09	NA	NA	-3.9366	3.07e-07	-4.13393	3.16e-09	-4.32641	5.06e-09	FAM134B	reticulophagy regulator 1
1975	ENSBTAG00000016472	NA	NA	-3.256	0.00481112	-3.35334	0.00325118	-3.26063	0.00473709	NA	NA	-4.17005	0.000363908	-3.53469	0.00209292	-3.54184	0.00493957	GSTM2	glutathione S-transferase M2
1976	ENSBTAG00000016507	NA	NA	-4.45364	0.00103852	-3.61387	0.014514	-5.33362	3.38e-05	NA	NA	-6.54961	0.000238407	-5.30874	0.000136561	-5.4721	0.000476384	NA	NA
1977	ENSBTAG00000016549	NA	NA	-2.77882	1.3e-06	-2.9192	3.89e-07	-3.00357	3.59e-08	NA	NA	-3.39698	9.39e-09	-2.88157	2.72e-06	-3.2238	1.54e-07	CARMIL1	capping protein regulator and myosin 1 linker 1
1978	ENSBTAG00000016567	NA	NA	-4.10009	6.63e-05	-3.95554	9.67e-05	-3.96683	4.87e-05	NA	NA	-5.8523	0.000100794	-3.07316	0.0224722	-3.48314	0.0098221	GLND1	hemoglobin, theta 1
1979	ENSBTAG00000016590	NA	NA	-2.53235	0.00106527	-2.19628	0.0169162	NA	NA	NA	NA	-3.61538	2.61e-05	NA	NA	NA	NA	NDPKD	NME/NM23 nucleoside diphosphate kinase 4
1980	ENSBTAG00000016667	NA	NA	2.82853	0.00847219	2.56245	0.0363541	NA	NA	NA	NA	NA	NA	NA	NA	NA	NA	ZBTB46	zinc finger and BTB domain containing 46
1981	ENSBTAG00000016687	NA	NA	1.87788	0.0339085	NA	NA	NA	NA	NA	NA	NA	NA	NA	NA	NA	NA	ZNF646	zinc finger protein 646
1982	ENSBTAG00000016711	NA	NA	2.33444	0.013972	NA	NA	NA	NA	2.79448	0.00192793	NA	NA	NA	NA	NA	NA	CyP-D	peptidylprolyl isomerase F
1983	ENSBTAG00000016713	NA	NA	-2.51344	0.0483205	-2.77521	0.0164245	-3.29188	0.00100655	NA	NA	-4.29877	5.77e-07	-3.6374	2.08e-05	-3.6109	0.000112724	TMEM30B	transmembrane protein 30B
1984	ENSBTAG00000016714	NA	NA	-2.72718	0.000902271	-2.81172	0.000556653	-3.25833	5.64e-06	NA	NA	-4.20705	7.48e-15	-3.60111	9.82e-12	-3.75615	2.41e-11	RGS12	regulator of G protein signaling 12
1985	ENSBTAG00000016716	NA	NA	-1.94907	0.013151	NA	NA	-1.90116	0.0224002	NA	NA	NA	NA	NA	NA	NA	NA	RRS1	ribosome biogenesis regulator homolog
1986	ENSBTAG00000016739	NA	NA	-3.47587	0.00283825	-3.6942	0.00118129	-4.79723	1.07e-06	-2.39205	0.0358969	-5.60414	6.22e-14	-5.28816	5.36e-14	-5.83019	4.82e-15	RASAL1	RAS protein activator like 1
1987	ENSBTAG00000016799	NA	NA	1.72862	0.0163703	NA	NA	NA	NA	NA	NA	NA	NA	NA	NA	NA	NA	NA	NA
1988	ENSBTAG00000016800	NA	NA	-3.68456	0.00138583	-3.60203	0.00187655	-3.61714	0.0015277	NA	NA	-6.84115	1.59e-06	-4.9057	2.76e-06	-5.27967	5.77e-06	SEMA6D	semaphorin 6D
1989	ENSBTAG00000016813	NA	NA	-2.65623	0.00145605	-3.12041	3.6e-05	-3.05695	3.87e-05	NA	NA	-4.67858	2.75e-11	-3.86567	9.23e-09	-3.78352	3.11e-07	SH3D19	SH3 domain containing 19
1990	ENSBTAG00000016819	NA	NA	-3.76933	4.53e-05	-4.12357	5.94e-06	-5.03785	1.41e-09	-2.75674	0.00205669	-6.0367	5.61e-19	-5.50176	2.49e-17	-5.93832	4.9e-18	FABP	fatty acid binding protein 3
1991	ENSBTAG00000016835	NA	NA	7.00576	3.13e-05	5.02013	0.0127879	4.66193	0.0306492	NA	NA	8.90111	4.1e-05	8.23862	0.00010629	11.4221	1.85e-08	IL17F	interleukin 17F
1992	ENSBTAG00000016847	NA	NA	-3.64706	6.67e-05	-3.09562	0.0021501	-3.80754	1.45e-05	NA	NA	-4.88763	7.18e-09	-4.37833	7.02e-09	-4.1727	5.96e-07	ARL4D	ADP ribosylation factor like GTPase 4D
1993	ENSBTAG00000016849	NA	NA	2.38948	0.00313355	2.33785	0.00511302	NA	NA	NA	NA	NA	NA	NA	NA	NA	NA	PABPC1L	poly(A) binding protein cytoplasmic 1 like
1994	ENSBTAG00000016891	NA	NA	3.09437	0.0362693	NA	NA	NA	NA	2.72476	0.0146863	NA	NA	NA	NA	NA	NA	TCP11	t-complex 11
1995	ENSBTAG00000016903	NA	NA	-2.502	0.00736645	NA	NA	NA	NA	NA	NA	NA	NA	NA	NA	NA	NA	EP24.16	neurolysin
1996	ENSBTAG00000016936	NA	NA	-2.72301	0.0136538	-3.01973	0.00317711	-4.00542	3.11e-06	-2.26682	0.0289365	-4.18541	3.52e-08	-4.1782	1.35e-09	-4.17378	2.95e-08	NA	NA
1997	ENSBTAG00000016998	NA	NA	3.25526	0.000905119	3.05186	0.0036282	2.78254	0.0155234	2.27103	0.00181412	NA	NA	NA	NA	NA	NA	ARL11	ADP ribosylation factor like GTPase 11
1998	ENSBTAG00000017011	NA	NA	-1.96216	0.0154387	NA	NA	NA	NA	NA	NA	NA	NA	NA	NA	NA	NA	Kenae-like	coiled-coil domain containing 125
1999	ENSBTAG00000017024	NA	NA	-4.1167	2.19e-06	-3.84579	1.71e-05	-4.301	2.76e-07	NA	NA	-6.93276	1.94e-08	-7.0643	1.04e-10	-6.92908	7.09e-09	PPARGC1A	PPARG coactivator 1 alpha
[truncated: 2,438 more rows]
